# Supplementary material for: Serum IL-6 in combination with synovial IL-6/CRP shows excellent diagnostic power to detect hip and knee prosthetic joint infection
Source: PLoS One. 2018 Jun 21;13(6):e0199226. doi: 10.1371/journal.pone.0199226 (PMC6013214; doi:10.1371/journal.pone.0199226)
Supplement: S1 Table — (XLSX) [file pone.0199226.s001.xlsx]

## Sheet: Cases and controls
no.	no.	Infection	Sample	Samp.	Type of implant	Stability of components	Patient-type	Type of patient	Patient compromising factors	Local status	Compromising local factors	Height (cm)	Weight (kg)	BMI (with decimal comma)	Pre-revision CRP (with decimal comma)	Pre-revision FW-/hour	IL-6 (with decimal comma)	Pre-revision scintigraphy	Pre-revision leukocyte scintigraphy	Pre-revision HHS	Pre-revision KSS pain	Pre-revision KSS function	Synovial fluid at revision	Gender	Number of leukocytes in synovial fluid x 10 a 9/ l (with decimal comma)	Synovial fluid differetial: Neutrophil segments (manually if not stated otherwise in comments) (with decimal comma)	Neutrophil rods (manually) (with decimal comma)	Neutrophil metamyelocytes (manually)	Lymphocytes (manually if not stated otherwise in comments) (with decimal comma)	Monocytes (manually) (with decimal comma)	Eosiophils (manually) (with decimal comma)	Basophils (manually) (with decimal comma)	Plasma cell (manually) (with decimal comma)	Primary diagnosis	Age at time of primary total joint prosthesis, last revision (with decimal comma)	Age at time of revision (with decimal comma)	Revised prosthesis	Synovial IL-6	Synovial CRP (with decimal comma)	Duration of first revision (hours) (with decimal comma)	Type of infection	Revised prosthesis is	Was infection reason of previous operation?	Previous operations - number	Pre-revision leu, under 9.9=0, over 10=1	First symptoms	Time from primary total joint prosthesis/last revision to referred revision (with decimal comma)	Histology (positive >5 leukocytes per 1 HPF)	Infectious agent
1	1	1	cases	1	hip	0	C		relapsing UTI, tendency towards purulent inflammations - liver!	2	subcutaneous abscess	165	68	24.977	184	80	57.4	N	1	42			4	f										PD	58.6932	65.726	Bico-Zweymüller				2	1	0	1	1	1	84.3936	N	0
2	2	1	cases	1	hip	6	A		none	1	none				386		808	N	N	5			5	f	33									PT	62.3945	76.0247	Balgrist-Weber Stuhmer				6	4	1	5	0	1	163.56	1a	1
3	3	1	cases	1	hip	0	A		none	1	none	168	90	31.8878	91	36	24.6	N	N	35			2	f	51.7	0.9	0.02	0	0.04	0.03	0.01	0	0	PA	65.7589	76.463	Chirule, B-splint, S-ROM				3	3	1	3	0	1	128.448	1a	0
4	4	1	cases	1	knee	0	B		sepsis after cardiac surgery, susp. tumorous disease	1	none	168	93	32.9507	129	108	105	N	N		30	-20	2	m	57.4	0.9	0.03	0	0.02	0.05	0	0	0	PI	64.4137	71.9973	Zimmer				2	1	0	1	0	9	91.0017	1a	1
5	5	1	cases	1	knee	0	B		sepsis after cardiac surgery, susp. tumorous disease	1	none	168	93	32.9507	129	108	105	N	N		30	-20	2	m	68.6	0.91	0.01	0	0.06	0.02	0	0	0	PI	69.6603	71.9973	Evolutio				2	1	0	2	0	9	28.0435	1a	1
6	6	1	cases	1	hip	0	A		none	1	none	168	74	26.2188	270		29.8	N	N	34			5	f	36.3	0.79	0.07	0	0.07	0.06	0	0.01	0	PA	57.2932	57.6658	Alloclassic-Zweymüller				2	1	0	1	0	9	4.47118	5	1
7	7	1	cases	1	hip	0	B		DM2	1	none	158	90	36.0519			63.2	N	N	5			4	f	119.7	0.91	0	0	0.01	0.08	0	0	0	TI	77.9233	79.3096	SPC-MS-30				2	1	0	1	1	3	16.6354	1a	0
8	8	1	cases	1	knee	3	A		none	1	none	175	95	31.0204	38.7	2	64.4	N	N		50	50	2	m	38.8	0.93	0.02	0	0.02	0.02	0.01	0	0	N	55.6384	67.9479	PFC PS				7	3	1	3	0	9	147.713	1a	0
9	9	1	cases	1	knee	1	B		DM with peroral anti-diabetics	1	none	156	82	33.6949	184.3	43	441.1	N	N		40	10	2	f	103.6	0.98	0	0	0.01	0.01	0	0	0	PA	74.3151	81	Search mooblock				2	1	0	1	1	2	80.2183	1a	4
10	10	1	cases	1	hip	5	A		none	2	CVI, after erysipelas	156	70	28.764	257.4	58	78.6	N	N	20			4	f	197	0.92	0	0	0.01	0.07	0	0	0	N	56.989	76.6658	Poldi				7	1	0	1	1	9	236.118	5	4
11	11	1	cases	1	hip	0	A		none	1	none	183	115	34.3396	73.7	60	14.7	1	0	90				m	52.2	0.94	0.01	0	0.02	0.03	0	0	0	PA	48.7562	49.2959	Alloclassic-Zweymüller				1	1	0	1	0	2	6.47664	N	0
12	12	1	cases	1	knee	0	B		lung TBC in past	1	none	170	96	33.218	37.5	102	47.5	1	1		58	50	3	m	33.4	0.96	0.01	0	0.02	0.01	0	0	0	PA	75.8438	80.5726	Evolutio				3	1	0	2	0	1	56.7446	3	2
13	13	1	cases	1	knee	0	A		none	1	none	173	93	31.0735	57		12.8	N	N		55	60		f	3.5	0.75	0.02	0	0.09	0.09	0.03	0.02	0	PA	80.2137	80.2493	Evolutio				1	1	0	1	0	2	0.427393	1	3
14	14	1	cases	1	knee	2	A		none	1	none	165	75	27.5482	33.8		13.4	1	N		77	80	4	f	39	0.91	0.02	0	0.05	0.02	0	0	0	PA		81.9973					3	1	0	1	1	1		N	7
15	15	1	cases	1	knee	0	B		DM	2	CVI	165	85	31.2213	69.9	61	35	0	1		42	42	3	f	75.4	0.97	0	0	0.02	0.01	0	0	0	PA	72.6877	75.7726	Sigma				3	1	0	1	0	3	37.0188	5	2
16	16	1	cases	1	knee	0	A		none	2	lymphedema of leg	160	75	29.2969	60	61	138.8	N	N		40	30	5	f	0.8	0.6	0.02	0	0.28	0.1	0	0	0	PA	78.4575	78.5151	Evolutio				1	1	0	1	0	2	0.690403	N	0
17	17	1	cases	1	knee	0	B		polyarthritis sy	1	none	149	63	28.3771	116.6		58.8	N	N				3	f	22.2	0.95	0	0	0.02	0.03	0	0	0	N	72.0795	85.9973					2	1	0	1	0	2	167.012	1a	5
18	18	1	cases	1	knee	1	A		none	1	none	187	104	29.7406	106.8	68	26.4	N	N		30	15	4	m	56.2	0.92	0.02	0	0.04	0.01	0	0.01	0	N	67.589	69.5781	Sigma PS				6	6	1	3	0	2	23.8682	N	6
19	19	1	cases	1	knee	0	A		none	1	none	172	77	26.0276	60.5		5.3	N	N		20	20		m	27.1	0.86	0.02	0	0.03	0.09	0	0	0	PT	47.0137	47.7781	Columbus				3	1	0	3	1	2	9.1725	3	1
20	20	1	cases	1	hip	6	B		idiopatic proctocolitis	1	none				50	75	64.9	N	N	70			3	f	31	0.78	0.02	0	0.06	0.13	0	0	0	N	74.1233	75.8904					3	1	0	1		3	21.2052	1a	0
21	21	1	cases	1	hip	0	B		DM, gout	1	none	183	118	35.2355	365.9	120	384.8	N	N	85			4	m	416.6									PA	54.9863	55.337	Allofit-Fitmore				2	1	0	2	1	9	4.20817	5	2
22	22	1	cases	1	hip	0	A		none	2	CVI	159	65	25.711	220.4		62.4	N	N	45			4	f	70.2	0.9	0.03	0	0.04	0.02	0.01	0	0	TI	82.6438	82.6658	Poldi				1	1	0	1	1	9	0.263011	N	6
23	23	1	cases	1	knee	0	B		DM	2	CVI with venous ulcer	180	85	26.2346	348.2		3420	N	N		40	40	4	m	212.1	0.92	0.01	0	0.03	0.04	0	0	0	N	82.8493	82.9699	SROM-MBT				7	2	0	4	1	4	1.44656	N	1
24	24	1	cases	1	knee	0	A		none	1	none	165	85	31.2213	121		25.9	N	N		45	45	5	f	13.7	0.98	0	0	0.01	0.01	0	0	0	PA	73.737	73.7644	Evolutio				1	1	0	3	0	2	0.328764	N	0
25	25	1	cases	1	hip	0	B		RA	1	none	163	70	26.3465	31.3		5	N	N	35			0	f	2.3	0.52	0	0	0.38	0.1	0	0	0	TI	67.1918	67.2658	ZCA-MS30				1	1	0	1	0	7	0.887662	N	1
26	26	1	cases	1	hip	0	A		none	1	none	152	54	23.3726	49	24	60.7	N	N	30			4	f	1	0.77	0.01	0	0.06	0.16	0	0	0	TI	90.8219	90.8603	CKP Bezoska				1	1	0	1	1	3	0.460269	N	1
27	27	1	cases	1	knee	0	B		acute decompensation of LSS	2	CVI	190	117	32.41	181.6	60	1553	N	N		15	5	3	m	30.5	0.82	0.04	0	0.06	0.08	0	0	0	PA	72.7589	78.7315	Sigma PS				6	6	1	3	1	9	71.6704	N	4
28	28	1	cases	1	knee	0	A		none	2	CVI, relapsing erysipelas	184	123	36.3303	55.5	76	28.3	N	N				4	m	101.3	0.9	0.06	0	0.02	0.02	0	0	0	PA	59.6164	60.2685	Columbus				7	1	0	1	0	9	7.82457	5	0
29	29	1	cases	1	hip	5	A		none	2	CVI	172	133	44.9567	209.8	100	167.1	N	N	28			2	f	178.9	0.92	0	0	0.04	0.04	0	0	0	PA	66.5452	75.7315	Exeter				3	1	0	1	0	1	110.234	5	6
30	30	1	cases	1	knee	0	A		none	1	none	172	77	26.0276	11.3	25	14.5	N	N		45	30	5	m	17.7	0.96	0	0	0.02	0.02	0	0	0	PT	48.337	48.5233	Columbus PS				6	6	0	5		1	2.23559	N	2
31	31	1	cases	1	knee	1	B		DM	2	large leg edema	170	106	36.6782	55.8	20	50.9	N	N		40	25	3	f	33	0.92	0.01	0	0.03	0.04	0	0	0	N	67.0959	69.1973	SROM-MBT				2	2	0	2	0	9	25.2162	1	6
32	32	1	cases	1	hip	5	B		DM	2	after erysipelas	158	90	36.0519	48.2	59	128.4	N	N	5			3	f	23.503	0.93	0.02	0	0.05	0	0	0	0	N	45.2795	60.6575	Balgrist-Zweymüller				3	1	0	1	0	5	184.535	N	2
33	33	1	cases	1	knee	0	B		DM	2	skin defect in leg 2x2cm	185	96	28.0497	79.3	76	50.5	N	N		42	50	3	m	59.959	0.924			0.076					PT	65.474	66.2438	Evolutio				3	2	0	2	0	6	9.23825	N	2
34	34	1	cases	1	knee	1	B		None	2	after erysipelas	162	65	24.7676	45.1	58	30	N	N		50	0	5	f	59.194	0.9	0.02	0	0.02	0.06	0	0	0	PA	66.8219	70.5726	Columbus				7	1	0	2	0	2	45.0077	N	2
35	35	1	cases	1	knee	0	A		none	1	none	188	90	25.464	12.2	23	15.4	N	N		55	30	3	m	41.132	0.92	0.03	0	0.01	0.04	0	0	0	PA	77.0493	78.0493	Evolutio				3	1	0	2	0	1	11.9999	N	2
36	36	1	cases	1	knee	0	B		LED	1	intermittent leg edema	165	85	31.2213	176.1	60	95.6	N	N		70	25	0	f	3.784	0.74	0	0	0.06	0.2	0	0	0	PA	65.6986	65.737	Evolutio				1	1	0	2	1	2	0.460269	N	0
37	37	1	cases	1	knee	3	B		DM, nicotinism	1	none	178	90	28.4055	225.2	50	254.8	N	N		40	0	5	m	168.316	0.8	0.02	0	0.04	0.14	0	0	0	AV	60.3836	69.2137	exGe				2	1	0	1	1	3	105.96	N	0
38	38	1	cases	1	knee		A		none	2	CVI	168	100	35.4308	325.8	64	1143	N	N		43	30	3	m	328.707	0.75	0.08	0	0.09	0.08	0	0	0	PA	81.2137	81.5068	Evolutio				2	1	0	2	1	2	3.51777	N	2; 4
39	39	1	cases	1	knee	0	A		none	1	none	159	90	35.5999	184.4	47	135.9	N	0		67	15	2	f	80.978	0.944			0.056					PA	67.1863	67.2384	Columbus				1	1	0	3	1	2	0.624651	N	1
40	40	1	cases	1	knee	0	A		none	2	CVI	167	72	25.8166	279	120	184	N	N		65	25	5	f	75.029	0.87	0.02	0	0.02	0.09	0	0	0	TP	71.6986	77.0849	SROM-Sigma				2	1	0	1	1	6	64.6349	N	2
41	41	1	cases	1	knee	0	B		hepatitis with portal hypertension	2	CVI	170	84	29.0657	56	61	22	0	1		70	75	3	m	30.283	0.87	0	0	0.04	0.09	0	0	0	PA	60.2411	65.1205	Columbus				3	1	0	1	0	1	58.5528	N	0
42	42	1	cases	1	knee	0	A		none	2	CVI	168	58	20.5499	44.2	55	28.8	N	N		75	60	3	f	14.922	0.939			0.061					N	73.389	75.9562	SROM-MBL				2	6	0	4	0	2	30.8051	N	1
43	43	1	cases	1	knee	3	A		none	1	none	170	72	24.9135	55	57		0	1		55	70	5	f	6.387	0.807			0.193					N	78.0137	79.2932		38396	14.2		3	1	0	1		3	15.3533	N	2
44	44	1	cases	1	knee	0	B		corticoids systemically	1	none	168	91	32.2421	222.2	21	301.8	N	N		45	55	4	f	267.872	0.91	0	0	0	0.09	0	0	0	PA	75.7397	78.1589	Evolutio				2	1	0	1	1	1	29.0298	N	1
45	45	1	cases	1	knee	0	A		none	1	none	180	70	21.6049	204.2			0	N		30	20	4	m	197.134	0.82	0.03	0	0.01	0.14	0	0	0	PA	73.1918	75.4904	Evolutio				2	1	0	3	1	9	27.5833	1a	1
46	46	1	cases	1	knee	1	A		none	1	CVI with venous ulcer, after erysipelas 2x	178	110	34.7178	102.3		27	N	1		25	0	2	f	10.453	0.874			0.126					PA	60.0575	61.9918	Columbus	21993	31.1		7	1	0	1	0	0	23.2107	1a	4
47	47	1	cases	1	knee	0	B		DM	2	CVI	159	80	31.6443	48.7	24		N	N		50	25	3	f	16.845	0.955			0.045					N	85.1397	85.2329	SROM-MBT	38217	35		4	2	0	2	0	12	1.1178	5	3
48	48	1	cases	1	knee	0	B		alcoholism, obesity	1	none	178	118	37.2428	321	42	2491	N	N		20	-20	4	m	295.887	0.493			0.507					PA	57.2356	59.8603	Columbus	294.8	54.9		2	1	0	1	1	9	31.4955	5	4
49	49	1	cases	1	knee	0	B		alcoholism, obesity	1	none	178	118	37.2428	321	42	2491	N	N		20	-20	4	m	190.045	0.47			0.53					PA	57.7534	59.8603	Columbus	1618	50		2	1	0	1	1	9	25.2819	5	4
50	50	1	cases	1	knee	2	B		chronic A-fib, chronic source of infection - venous ulcer on right	1	none	170	95	32.872	37.4	76	3471	N	N		3	-20	4	m	80.193	0.87	0.05	0	0.01	0.06		0	0	PA	66.9699	78.7397	Revision Sigma with big stems	50000	14.5		2	1	0	2	1	2	141.237	N	4
51	51	1	cases	1	knee	0	B		DM, A-fib, HT, NYHA IV. but EF 55%	2	after superficial phlebitis	174	125	41.2868	435		311.1	N	N		3	-20	4	m	57.452	0.87	0	0	0.03	0.1	0	0	0	PA	69.1507	72.4986	Evolutio	21807	37.1		2	1	0	2	1	9	40.1749	5	4
52	52	1	cases	1	hip	0	B		DM, obesity	1	none	170	104	35.9862	74.1		9	N	N	22			5	f										PA	69.7507	69.7753	ZCA-MS30	50000	25.4		1	2	1	1	0	8	0.295887	N	2;2
53	53	1	cases	1	knee	0	A		none	2	fistula; admitted to hospital for pneumonia and urinary cystitis subsequently in last 6 months; right lower leg erysipelas	165	80	29.3848	106.6	72	32.1	N	N		4	0	4	f										PA	59.8274	76.5425	PFC				7	1	0	1	0	4	200.579	N	4
54	54	1	cases	1	hip	0	C		relapsing urinary tract infections, PUC, GERD IV, asthmatic bronchitis and state after pneumonia, immobilization, EF 20%, cold sepsis E. coli 6 months ago	3	skin defect above left greater trochanter, sacral decubitus, previous předchozí fr. periprothetica	167	65	23.3067	57.8	49	40.5	N	N	5			6	f										PA	70.9342	71.8274	Balgrist-Zweymüller				3	2	0	2	1	14	10.7177	N	1
55	55	1	cases	1	knee	0	A		none	1	none	175	115	37.551	250	26	71.3	N	N		5	0	4	m	24.534	0.955			0.045					PA	59.8137	62.8438	Columbus	50000	85.5		2	1	0	1	0	9	36.3612	5	6
56	56	1	cases	1	knee	0	B		none	2	repeated surgeries of left knee, repeated erysipelas	185	87	25.42	88.3	62	30.7	N	N		55	50	5	m	63.617	0.971			0.029					PA	58.9041	60.3288	SROM-MBT	28980	32.6		2	4	0	4	1	2	17.0957	1a	1
57	57	1	cases	1	hip	5	B		gout, DM	2	CVI	175	90	29.3878	18.5	21	12	0	0	30			2	m										N	78.2822	79.5808	ZCA-MS30				3	4	1	4	0	1	15.5834	N	2
58	58	1	cases	1	knee	0	B		DM	2	relapsing erysipelas of left lower leg	172	87	29.4078	180	80	125.1	N	N		23	0	2	m	46.77	0.936			0.064					PA	73.9507	75.1342	Columbus	50000	41.8		3	1	0	2	0	2	14.2026	1a	4
59	59	1	cases	1	hip	5	C		MGUS	2	relapsing spondylodiscitis, conservative treatment	172	82	27.7177	71	70	118	N	N	5			4	m	139.755	0.83	0.04	0	0.06	0.07	0	0	0	N	62.7205	73.6082	Chirule-Zweymüller, Ganz splint				7	2	0	2	1	5	130.651	N	6
60	60	1	cases	1	hip	5	A		none	2	CVI	167	60	21.5139	3.5	17	8.5	N	N	33			2	f	23.045	0.872			0.128					TI	66.5315	72.8603	Müller-MS30				2	1	0	1	0	1	75.9444	N	2
61	62	1	cases	1	hip	0	B		alcoholism	1	none	170	67	23.1834	47.7		25.1	N	N	13			3	m	24.261	0.968			0.032					PA	77.5699	77.7699	ZCA-MS30				1	1	0	1	0	9	2.39997	N	4
62	63	1	cases	1	knee	0	A		none	2	PAD with venous ulcers	178	82	25.8806	17.47	40		N	1		65	50	3	m	8.881	0.94	0	0	0	0.06	0	0	0	PA	83.6849	84.1288	Sigma all poly	30729	25.6		3	2	0	2	0	6	5.32597	N	0
63	65	1	cases	1	knee	3	B		DM, psoriasis, obesity	1	none	192	132	35.8073	31	41	24.9	N	N		45	50	2	m	58.413	0.955			0.045					PS	59.1589	59.4575	Revision Columbus AS	21085	9.3		1	6	0	3	0	2	3.58352	N	2
64	66	1	cases	1	knee	0	B		RA, corticoids	2	PAD with venous ulcers	178	66	20.8307	316	110	622.6	N	N		40	35	2	m	72.813	0.97	0	0	0.01	0.02	0	0		RA	56.7945	59.3918	Columbus	50000	33.7		2	1	0	1	0	9	31.1668	N	1
65	67	1	cases	1	hip	3	B		DM	2	fistula	175	95	31.0204	9.8	45	10.5	N	1	56			3	m										PA	75.6795	77.1288	ZCA-MS30	50000	113.7		3	1	0	1	0	1	17.3916	N	3
66	68	1	cases	1	knee	0	B		corticoids, COPN	2	bullous pemphigoid	168	92	32.5964	274	97	49.4	N	N		0	-20	4	f	141.051	0.758			0.242					PA	78.7151	79.2192	SROM-MBT				3	6	1	3	0	16	6.04925	N	1
67	69	1	cases	1	knee	0	B		urinary bladder CA	2	fistula	187	110	31.4564	155.2	107	52.9	N	N		70	55	4	m	11.062	0.951			0.049					PA	69.3342	69.4192	exGe	26097	44.4		1	1	0	1	0	4	1.01917	N	1
68	70	1	cases	1	knee	0	B		obesity	1	none	165	107	39.3021	22.7		9.5	N	N		65	20	4	f	8.216	0.94			0.06					PA	74.6411	74.7151	Columbus	50000	81		1	1	0	1	0	8	0.887662	3	2
69	71	1	cases	1	knee	1	B		DM	1	none	165	64	23.5078	52.7	120		N	N		30	-20	2	f	11.215	0.93	0	0	0.01	0.06	0	0	0	PA	83.2658	86.9507	Columbus	4719	17.4		2	1	0	1	0	12	44.2187	N	2
70	72	1	cases	1	knee	0	C		multiple myeloma	1	none	161	62	23.9188	301.7						44	40	4	f										PA	59.0438	62.8055	Columbus	30736	19.9		2	1	0	3	0	2	45.1392	N	4
71	73	1	cases	1	knee	1	B		gout	1	none	180	105	32.4074	31.7	83	16.8	N	N		45	20	2	m	34.489	0.92			0.08					D	60.2904	61.1041	Sigma				3	1	0	3	1	1	9.76428	5	2
72	74	1	cases	1	hip	0	B		psoriasis	1	none	153	85	36.3108	116.6	55	28.6	N	1	32			3	f	109.426	0.779			0.221					MP	38.9726	40.6055	Bico-Zweymüller				3	2	1	2	0	9	19.5943	N	4
73	75	1	cases	1	knee	1	B		CAD	1	none	160	78	30.4688	0.6	1	5.2	N	N		51	48	2	m	0.969	0.689			0.311					PA	69.1178	74.8164	Evolutio				2	1	0	1	0	1	68.3828	N	0
74	76	1	cases	1	knee	0	B		obesity	2	CVI, chronic venous ulcer	150	110	48.8889	189.2	48	509.4	N	N		44	20	2	f	62.242	0.931			0.069					PA	68.4027	68.9973	Columbus				7	1	0	1	1	9	7.13417	5	1
75	77	1	cases	1	knee	1	B		gout, obesity	2	CVI	180	128	39.5062	116	72	47.6	N	1		61	60	2	m	36.278	0.939			0.061					PA	67.6219	67.9671	exGe	50000	84.3		3	1	0	1	0	1	4.14242	N	2
76	78	1	cases	1	hip	3	C		DM, obesity, CAD	1	none	165	97	35.629	23.1	10	24.6	N	N	16			3	m										PA	83.3041	85.7589	ZCA-MS30	50000	49.6		5	2	1	2		1	29.4572	N	2
77	79	1	cases	1	hip	5	B		CAD, arythmia, DM,	2	CVI, peripheral neuropathy	164	70	26.0262	19.2	80	45.2	N	N	56			2	f	130.05	0.951			0.049					PA	78.8192	81.7836	Alloclassic-Zweymüller				3	1	0	1	0	1	35.5722	N	2
78	80	1	cases	1	knee	0	A		none	2	CVI, chronic venous ulcer	157	72	29.2101	276.14			N	N		40	4	4	f	84.349	0.906			0.094					PA	72.8521	73.2849	Columbus				7	1	0	1	0	3	5.19446	N	1
79	81	1	cases	1	hip	0	A		none	1	none	185	105	30.6793	29.2	15	11.2	1	0	60			5	m										PA	69.9699	73.2849	Alloclassic-Zweymüller				4	1	0	1	0	5	39.7804	5	9
80	82	1	cases	1	hip	6	B		DM	1	none	179	84	26.2164	2.8	30	13.1	N	0	51			3	m	36.662	0.961			0.039					PA	82.0658	84.863	ZCA-MS30				3	1	0	1	1	1	33.5668	5	2
81	83	1	cases	1	hip	5	A		none	1	none	176	80	25.8264	10	76	9.2	N	N	45			3	f										N	70.1699	73.7342	Chirule-Cetramet	39901	1.7		4	2	0	2	0	1	42.7721	5	2
82	84	1	cases	1	knee	3	A		none	2	right-sided hemiparesis	162	60	22.8624	19.3	60		N	N		57	50	3	m										PA	70.1233	72.5288	Columbus				7	1	0	1	0	4	28.8654	5	6;7;9;
83	85	1	cases	1	hip	6	B		autoimmune vasculitis with polyarthritis	1	none	170	90	31.1419	75	20	41	N	N	57			4	f										PA	69.0356	69.0904	ZCA-MS30	21323	1.1		1	1	0	1	1	1	0.657527	N	0
84	86	1	cases	1	knee	0	A		none	2	Parkinson	164	85	31.6032	34	95	24.1	N	N		59	64	5	f										PA	77.1726	77.2274	Columbus				1	1	0	2	0	4	0.657527	1a	0
85	87	1	cases	1	hip	0	B		liver failure, DM	2	leg lymphedema	158	58	23.2335	6.7			N	1	44			4	f										PD	61.9123	64.2055	BS splint, Poldi, Zweymüller				7	2	0	2	0	4	27.5175	5	2
86	88	1	cases	1	hip	0	B		psoriasis	2	CVI	171	79	27.0169	4.5	31	3.7	N	1	48			4	f										AV	61.8658	63.3342	Alloclassic-MS30				3	1	0	1	0	1	17.6217	N	5
87	89	1	cases	1	knee	0	B		RA	1	none	160	65	25.3906	98.7	98	111.4	N	N		15	3	4	f	96.482	0.936			0.064					RA	69.9452	75.6411	Columbus				2	1	0	1	1	5	68.3499	N	1
88	90	1	cases	1	knee	0	B		malign disease without metastases	1	none	160	79	30.8594	180.1	110	556.2	N	N		45	40	4	f	138.861	0.909			0.091					PA	71.3397	71.4	Columbus				1	1	0	1	1	2	0.72328	N	1
89	91	1	cases	1	hip	5	A		none	2	PAD	168	100	35.4308	22.8		12.9	N	0	45			4	m										PA	73.0877	74.3562	ZCA-MS30				3	1	0	1		1	15.2218	N	9
90	92	1	cases	1	hip	0	C		RA, corticoids, antiphospholipid sy	2	after erysipelas	189	87	24.3554	50.8		514	N	N	20			5	m										RA	58.126	58.1562	Allofit-Zweymüller				1	1	0	1	0	8	0.36164	N	2
91	93	1	cases	1	knee	0	B		RA, corticoids	2	osteoporosis	185	87	25.42	184.6	90	17673	N	N		25	0	4	m	100.478	0.415			0.585					RA	49.4164	61.863	exGe				2	1	0	1	1	9	149.357	5	1
92	94	1	cases	1	hip	0	B		DM	2	CVI	173	95	31.7418	25.9	85	24.4	N	N	61			0	m										PA	70.2959	70.4411	Allofit-MS30	586.2	17		1	1	0	1	0	8	1.74245	later	0
93	95	1	cases	1	hip	0	B		DM, CAD	1	none	147	54	24.9896	335.3			N	N	12			4	f										TI	81.7014	81.7425	CKP Bezoska				1	1	0	1	1	1	0.493145	later	1
94	1	0	controls	0	hip	0		2				171	72	24.623	1	36	2	N	N	72				f	0.8	0.74	0		0.22	0.02	0.02	0		PD	56.8603	68.9836	Bicon-Zweymüller			2.17								N	0
95	2	0	controls	0	hip	1		1							6.7	11	3	N	N	75			5	f	2.3	0.24	0.08		0.59	0.02	0.06	0		TI	46.5671	63.6685	Walter Motorlet			1.83								N	0
96	3	0	controls	0	hip	0		2				167	103	36.9321		17	14.3	N	N	26			0	m	1.5	0.41	0		0.5	0.09	0	0		PA	74.4493	81.9068												N	0
97	4	0	controls	0	hip	0		2				158	67	26.8386	9.4		18.6	N	N	15			5	f	0.5	0.44	0.01		0.47	0.02	0.04	0.02		N	59.2877	79.6164												N	0
98	5	0	controls	0	hip	2		1				153	71	30.3302	13.7	75	6.2	N	N	39			5	f	2.9	0.3	0.01		0.56	0.1	0.03	0		PA	52.7671	70.1671	Balgrist-Zweymüller											N	0
99	6	0	controls	0	hip	0		1				172	125	42.2526	15.6	36	6	N	N	50			5	f	1.4	0.39	0.01		0.54	0.05	0.01	0		PD	50.7808	50.937	Alloclassic-Zweymüller			0.42								N	0
100	7	0	controls	0	hip	2		1				171	67	22.913	2.6	74	4	N	N	42			1	f	0.2	0.22	0		0.7	0.02	0.06	0		PD	48.9534	74.2438	Ultima-SROM											N	0
101	8	0	controls	0	hip	0		3							4.2		130.4	N	N	80			0	m	0.352	0.506			0.494					TI	85.4247	85.5342	CKP Beznoska											N	0
102	9	0	controls	0	hip	2		1				158	80	32.0461	0.5	20	4.9	N	N	27			5	f	0.72	0.343			0.657					PA	73.4959	78.326	ZCA-MS30			1.38								N	5
103	10	0	controls	0	hip	0		1				161	82	31.6346	2			N	N	77			0	f	2.527	0.545			0.455					PA	44.6932	61.6247	ABG		0.6	1.5								1	0
104	11	0	controls	0	hip	2		1				160	70	27.3438	1.53	25		N	N	42			0	f	0.312	0.446			0.554					AVN	41.3123	60.063	Bicon-ABG	275.9	0.7	2.45								N	6
105	12	0	controls	0	hip	2		1				186	92	26.5927	3.2			N	N	58			5	m	0.334	0.509			0.491					TI	44.6877	60.0548	Bicon-ABG	444.4	1.9	2.33								1	0
106	13	0	controls	0	hip	2		1				164	75	27.8852	7.7	10		N	N	80			5	f	3.896	0.853			0.147					PA	49.2548	69.4795	ABG	24839	4.2	1.83								5	0
107	14	0	controls	0	hip	2		2				161	67	25.8478	3.4			N	N	39			5	f	0.51	0.471			0.529					N	66.1479	82.7425	Beznoska	2817	2.3	2.5								N	2
108	15	0	controls	0	hip	2		3				158	56	22.4323	1.4	33	1.5	N	N	48			0	f	0.368	0.31			0.69					PD	48.6274	62.8082	Bicon-Zweymüller	419.2	0.9	2.75								1	2
109	16	0	controls	0	hip	0		1				164	85	31.6032	4.4	9	3.4	N	N	72			0	f	0.689	0.45			0.55					PD	44.0685	63.7534	ABG	738.7	1.4	1.83								1	8
110	17	0	controls	0	hip	2		2				178	95	29.9836	1		1.6	N	N	34			0	m	1.129	0.624			0.376					N	57.3808	77.5178	Ganz splint, ZCA-MS30	158	0.8	1.75								1	2; 8
111	18	0	controls	0	hip	0		2				175	93	30.3673	1			N	N	80			0	m	2.111	0.239			0.761					N	59.7836	76.8959	Plasma cup-Bicontact		0.6	1.08								N	0
112	19	0	controls	0	hip	0		1				164	63	23.4236				N	N	32			5	f	3.58	0.924			0.076					N	44.7644	66.2356	Chirulen-Wagner	20892	0.9									N	0
113	20	0	controls	0	hip	2		2				164	73	27.1416	1.2	7		N	N	50			0	f	0.596	0.115			0.885					PA	68.737	73.9233	ZCA-MS30	1112	0.5									N	0
114	21	0	controls	0	hip	2		1				167	65	23.3067	1.4		3.8	N	N	41			4	f	5.184	0.567			0.433					PA	37.2493	55.1397	Balgrist-Zweymüller			2.16								N	0
115	22	0	controls	0	hip	0		1				152	64	27.7008	5.85	20	1.8	N	N	40			0	f	2.091	0.417			0.583					PA	72.4027	74.4164	Spotorno-Beznoska			1.42								1	0
116	23	0	controls	0	hip	0		2				158	68	27.2392	4.8		31.7	N	N	70			0	f	0.041	0.854			0.146					PA	83.6712	83.7205	ZCA-MS30			0.57								1	0
117	24	0	controls	0	hip	2		2				169	77	26.9598	15	19		N	N	52			0	m	0.244	0.553			0.447					N	47.8301	65.5452	ABG	472.3	0.9	2.88								N	0
118	25	0	controls	0	hip	2		1				162	78	29.7211	3	10	3.2	N	N	30			4	f	39.871	0.823			0.177					N	52.611	71.1836	ABG			2.16								N	2
119	26	0	controls	0	hip	0		2				190	108	29.9169	1.6	4		N	N	80			0	m	1.994	0.312			0.688					N	52.5397	69.5781	ABG	317.2	0.6	2.08								N	2
120	27	0	controls	0	hip	1		1				159	51	20.1733	1.8	23	1.5	N	N	25			1	f	1.994	0.312			0.688					RA	34.3753	60.2712	Balgrist-WS		0.5	2								7	5
121	28	0	controls	0	hip	3		2				160	55	21.4844	26	22	7.6	N	N	4			0	f										PA	60.2795	83.2329	Poldi			2.95								N	0
122	29	0	controls	0	hip	0		1				167	82	29.4023	2.7	32	5.9	N	N	65			0	m										N	68.0192	84.989	Ultima, hybrid			3.63								1	0
123	30	0	controls	0	hip	0		1				155	93	38.7097	3.9		2	0	N	49			3	f	23.116	0.13			0.87					PA	35.5123	59.4767	ABG		0.6	1.5								N	0
124	31	0	controls	0	hip	2		2				167	70	25.0995	2.8	32	10.3	N	N	44			1	f	2.691	0.633			0.367					N	42.3151	66.3781	ABG		1.2	1.75								N	0
125	32	0	controls	0	hip	2		2				155	51	21.2279	6	35	1.7	N	N	35			0	f										N	73.2	82.2575	Poldi			2.17								N	0
126	33	0	controls	0	hip	2		1				178	105	33.1398	1.8	5	13.1	N	N	63			0	m										PA	45.0164	66.0849	Bicon-Zweymüller			2.17								N	0
127	34	0	controls	0	hip	0		1				163	92	34.6268	30	25		N	N	93			0	f										PD	35.9753	54.2192	Plasma cup-SC Zweymüller		1.7	1.41								N	0
128	35	0	controls	0	hip	2		1				150	62	27.5556	1.2	22	5.1	N	N	61			0	f										PA	64.8575	78.874	Chirulen-Centrament			2.33								N	0
129	36	0	controls	0	hip	2		2				164	73	27.1416	0.9	7	1.5	N	N	60			5	f	0.724	0.403			0.597					PA	68.737	74.4548	ZCA-MS30	1112	0.5	1.3								N	0
130	37	0	controls	0	hip	1		1				160	76	29.6875	2.8	55	10.1	1	N	53			0	f										PA	52.1562	75.3151	Balgrist-WS			2.5								3	0
131	38	0	controls	0	hip	0		1				186	110	31.7956	1.5	75	3.5	0	N	50			0	m	1.123	0.402			0.598					TI	62.5151	68.0767	Allofit-MS30			2								N	0
132	39	0	controls	0	hip	2		1				168	95	33.6593	1.1	32	2.1	N	N	38			1	m	2.02	0.513			0.487					PA	58.0493	69.9726	Bicon-Zweymüller		0.6	2.25								1	0
133	40	0	controls	0	hip	0		2				168	83	29.4076	1.3		4.3	N	N	55			0	f	3.182	0.63			0.37					PD	39.1151	60.5671	ABG	156.4	0.6	1.25								1	0
134	41	0	controls	0	hip	0		2				178	100	31.5617	1	5	3.1	N	N	70			0	m	2.909	0.618			0.382					PA	56.263	73.4986	Balgrist-Zweymüller		0.6	1.78								1	0
135	42	0	controls	0	hip	2		2				152	81	35.0589	7.1	12	3.3	N	N	47			1	f	0.482	0.311			0.689					PD	60.0329	70.7397	Chirulen-Wagner	555.8	2	2.3								1	0
136	43	0	controls	0	hip	2		1				163	67	25.2174	0.6	2	2.2	N	N	32			0	f										PA	67.1507	71.1973	Bicon-Bicontact			1.87								1	0
137	44	0	controls	0	hip	2		2				165	75	27.5482	0.3	6		0	N	33			0	f	0.363	0.545			0.455					PD	62.9726	70.337	Bicon-Wagner	633.4	0.2	2								1	0
138	45	0	controls	0	hip	0		2				160	85	33.2031	5.8	12	25.3	N	N	44			5	f	2.564	0.606			0.394					PA	75.2027	85.6466	Chirulen-Centrament			2.05								N	0
139	46	0	controls	0	hip	0		1				168	98	34.7222	0.9	4	3.3	N	N	49			0	m										TI	30.8466	63.1699	Poldi			2.4								1	0
140	47	0	controls	0	hip	2		3				163	69	25.9701	2.3	11	7.4	N	N	27			5	f	0.336	0.53			0.47					PA	54.9452	73.1096	ABG	1991	0.7	2.2								1	0
141	48	0	controls	0	hip	1		1				168	74	26.2188	1.9	10	7.6	N	N	20			1	f	0.787	0.506			0.494					TBC	70.1014	86.3288	Exeter, Ganz splint			1.6								N	0
142	49	0	controls	0	hip	2		1				167	84	30.1194	3.6	10	18.5	N	N	47			0	m	0.407	0.351			0.649					PA	55.4247	78.8164	Walter-Motorlet-Poldi			3.72								N	0
143	50	0	controls	0	hip	0		2				162	79	30.1021	1.8	10	1.8	N	N	72			0	f	1.249	0.607			0.393					N	55.4658	72.789	Balgrist-S-ROM			1.5								N	0
144	51	0	controls	0	hip	2		1				155	68	28.3039	2.9	43	5.6	N	N	27			1	f	1.221	0.271			0.729					PA	69.9671	79.3507	Chirulen-Centrament			2.15								N	2
145	52	0	controls	0	hip	1		3				172	67	22.6474	0.6	20	4	N	N	67			0	m										PA	58.1507	74.6438	Plasma cup-Bicontact			1.67								N	2
146	53	0	controls	0	hip	2		3				168	75	26.5731	1.4	14	5.1	N	N	15			0	m	0.774	0.585			0.415					N	71.1918	78.1973	Ultima-Wagner			2.9								N	7
147	54	0	controls	0	hip	2		1				176	80	25.8264	2		5.3	N	N	44			0	m										PA	43.9178	62.5096	ABG			1.95								N	0
148	55	0	controls	0	hip	0		1				156	61	25.0657	1.6	16	5	N	N	44			4	f	7.002	0.751			0.249					PA	55.6329	74.189	ABG			1.67								N	0
149	56	0	controls	0	hip	2		1				160	83	32.4219	8.5	45	9.9	N	N	29			2	f	0.463	0.572			0.428					PA	54.4548	64.1397	Bicon-Wagner			2.17								N	0
150	57	0	controls	0	hip	2		1				167	91	32.6294	3.8	12	5.7	N	N	29			0	m										PA	65.6712	76.474	Chirulen-Centrament			2.25								1	2
151	58	0	controls	0	hip	0		1				160	90	35.1562	4.4		4	N	N	27			0	f										PA	60.9562	62.737	Allofit-Zweymüller			1.41								N	2
152	59	0	controls	0	hip	2		2				158	72	28.8415	1	17		N	N	37			5	f	1.695	0.609			0.391					PA	66.9205	73.4795	ZCA-MS30			1.75								N	0
153	60	0	controls	0	hip	0		2				174	108	35.6718	5.4	10	5.4	N	N	39			0	f	1.392	0.526			0.474					PA	48.9534	50.2219	Bicon-Zweymüller			3.62								N	2
154	61	0	controls	0	hip	0		1				168	80	28.3447	1	2	2.5	N	N	35			0	m										TI	68.9973	73.6521	Müller-MS30			1.18								N	0
155	62	0	controls	0	hip	2		1				152	60	25.9695	0.6	17	2.7	N	N	32			5	f	0.543	0.56			0.44					PA	53.7534	64.126	Alloclassic-Zweymüller	1614	1.2	2								1	0
156	63	0	controls	0	hip	2		2				154	79	33.3108	1.9	15	14.2	N	N	20			1	f	1.009	0.457			0.543					PD	55.9096	83.6849	Exeter-straight stem			2.27								N	0
157	64	0	controls	0	hip	0		2				170	64	22.1453	0.7	10	2.5	N	N	66			3	f										PD	58.4822	65.2356	Allofit-Zweymüller			1.22								N	0
158	65	0	controls	0	hip	2		1				165	73	26.8136	8.6	62	11.4	1	0	32			3	f	10.137	0.919			0.081					PA	68.4466	70.3288	ZCA-MS30	10137	6.8	2.2								N	2
159	66	0	controls	0	hip	1		2				160	66	25.7812	2	22	3	N	N	66			3	f										PD	45.6685	60.5425	Ultima-Zweymüller			2.3								N	0
160	67	0	controls	0	hip	2		3				160	50	19.5312	0.92	10	5.9	N	N	56			0	f										N	64.1945	71.9945		801.6	0.6	1.9								N	2
161	68	0	controls	0	hip	0		1				172	89	30.0838	20.6			N	0	22			0	f										PT	76.4932	76.5671	ZCA-Wagner			2.25								N	0
162	69	0	controls	0	hip	3		2				173	95	31.7418	4.6	30		N	N	19			0	m	0.147	0.374			0.626					N	63.5973	82.4466	Poldi			2.75								N	2
163	70	0	controls	0	hip	0		2				164	73	27.1416	0.2	15	6.3	N	N	44			0	f	1.092	0.319			0.681					PD	39.9041	60.674	ABG			1.83								N	0
164	71	0	controls	0	hip	0		1				166	111	40.2816	3.1	14	4.6	N	N	29			0	f										PA	63.3342	67.1945	Bicon-Wagner			1.88								N	0
165	72	0	controls	0	hip	1		1				167	90	32.2708	46.7			N	N	4			1	f										TI	80.9068	81.074	ZCA-MS30			1.42								N	0
166	73	0	controls	0	hip	1		2				167	94	33.705	2.1			N	N	47			0	f										PD	29.6164	44.4164	Bicon-Zweymüller			1.8								3	2
167	74	0	controls	0	hip	2		1				155	53	22.0604	2	23	8.4	N	N	57			5	f										PD	50.4466	61.3479	Bicon-Zweymüller			3.37								N	0
168	75	0	controls	0	hip	0		1				176	92	29.7004	4.1	22	8.7	N	N	31			0	m										PA	73.1507	73.8603	Allofit-MS30			1.42								N	2
169	76	0	controls	0	hip	2		3				181	82	25.0298	2.5	26		N	N	65			0	m										PD	50.6329	56.3726	Bicon-Zweymüller			2.27								3	0
170	77	0	controls	0	hip	2		1				168	65	23.03		32	3.8	N	N	39			5	f	5.194	0.853			0.147					PA	57.8493	61.5699	Bicon-Wagner	1058	0.3	1.82								6	0
171	78	0	controls	0	hip	2		2				167	69	24.7409	2.9	20	12.2	N	N	38			0	f										PA	66.0658	75.1973	Bicon-Wagner			1.7								N	0
172	79	0	controls	0	hip	2		2				161	130	50.1524	13.5	55	5.3	1	0	36			0	f	1.137	0.481			0.519					PD	68.7507	77.7616	Bicon-Zweymüller			2.3								1	3
173	80	0	controls	0	hip	0		2				164	74	27.5134	15.8	13	5.9	N	N	25			4	f										N	55.474	69.5918	Beznoska			1.55								4	0
174	81	0	controls	0	hip	0		1				180	102	31.4815	10.1			N	N	20			0	m										TI	42.9315	61.6164	Ultima-SROM			2.58								1	0
175	82	0	controls	0	hip	2		1				162	72	27.4348	1.3	15	7.2	N	N	29			1	f	0.015	0.467			0.533					TI	71.3534	76.6685	Alloclassic-Biomet			2.02								1	2
176	83	0	controls	0	hip	0		2				168	124	43.9342	14.1	32	12.2	N	N	34			0	f										PA	64.4247	70.3699	Bicon-ABG			1.77								N	0
177	84	0	controls	0	hip	0		3				159	74	29.271	4.3	12	4.1	N	N	35			0	f	1.248	0.506			0.494					N	54.4959	75.7671				1.75								N	0
178	85	0	controls	0	hip	0		2				162	78	29.7211	1.1	4	2.3	N	N	29			0	f										PA	54.0904	67.1863	Alloclassic			1.17								N	0
179	86	0	controls	0	hip	2		3				160	102	39.8438	8	26	6.4	N	N	47			1	f	1.088	0.636			0.364					PA	47.4849	67.9288	Balgrist-Zweymüller			2.17								1a	0
180	87	0	controls	0	hip	2		2				155	60	24.974	0.6	11	5	N	N	47			0	f	0.169	0.509			0.491					PD	67.8603	73.3479	Bicon-Wagner			2.33								1	0
181	88	0	controls	0	hip	2		1				165	106	38.9348	3.8	25	2.7	N	N	53			0	f	0.24	0.421			0.579					PD	30.8164	46.274	Bicon-Zweymüller	943.3	1.7	1.9								N	2
182	89	0	controls	0	hip	2		2				179	102	31.8342	6.7	60	5.8	N	N	49			1	m	0.664	0.584			0.416					N	56.2301	69.274	Bicon-Zweymüller	5579	2.7	2.58								5	0
183	90	0	controls	0	hip	2		1				170	66	22.8374	1	5	2.7	N	N	53			0	f	1.346	0.566			0.434					PT	43.7671	44.326	Bicon-Zweymüller	311	0.2	2.65								N	0
184	1	0	controls	0	knee	2	A	IIb	none	1	none	168	95	33.6593	4	35	10.6		N		8	50	5	f	0.7	0.32	0		0.66	0.02	0			PA		65.1479	PFC											1	0
185	2	0	controls	0	knee	2	B	I	DM	1	none	172	98	33.126	2	5	43.2		0		60	25	0	m	0.4	0.52	0		0.08	0.4	0			PA		84.3589	PFC											2	0
186	3	0	controls	0	knee	0	C	IIb	DM, renal insufficiency, after TBC, IM, HN	2	PAD	170	85	29.4118	15	8	76.9		N		75	50	5	m	0.4	0.94	0.02		0.04	0	0			N		80.1753	S-ROM											N	0
187	4	0	controls	0	knee	0	A	I	none	3	after multiple revisions, infections, trombosis	180	110	33.9506	3.8	10	3.5		N		50	50	3	m	0.4									PA		61.1479	NexGen											N	0
188	5	0	controls	0	knee	0	A	I	none	2	CVI	175	83	27.102	7.3	53	5.7		N		50	30	0	f	1.1	0.44	0.01		0.38	0.16	0.01			PA		66.1616	Evolution											N	0
189	6	0	controls	0	knee	0	A	III	none	2	varices, after relaps. phlebothromboses	164	77	28.6288	2.5		4.8		N		70	65	5	f	1.249	0.59	0		0.37	0.02	0.02			PA		80.4685	Evolution											N	0
190	7	0	controls	0	knee	0	A	I	none	1	none	174	75	24.7721	5.2		6.8		N		80	90	3	m	5.203	0.59	0		0.28	0.07	0.06			PA		69.6548	Columbus											N	0
191	8	0	controls	0	knee	0	A	I	none	2	after 3 operations of observed (left) knee	175	80	26.1224	1.1	6	3.4		N		89	90	2	m	0.817	0.359			0.641					PA		68.2493	Evolution	239.8	0.6									N	0
192	9	0	controls	0	knee	0	C	III	TBC in past, gout, DM, CKD	2	CVI	178	106	33.4554	152.5		29.5		N		50	40	5	m	3.514	0.807			0.193					PA		77.6137	Columbus											N	0
193	10	0	controls	0	knee	0	A	I	none	1	none	184	108	31.8998	3.2				N		59	55	1	m	0.374	0.273			0.727					PA		76.0548	Evolution	341.5	1.6									N	0
194	11	0	controls	0	knee	0	B	I	DM	2	after 3 operations of observed (left) knee	185	120	35.0621	3.3	5			N		55	50	1	m	1.055	0.513			0.487					PA		70.1014	Evolution	302.1	0.4									N	0
195	12	0	controls	0	knee	2	B	I	RA	1	none	151	57	24.9989	3.4	94	3.2		N		49	60	5	f	0.6	0.442			0.558					RA		85.4082	Kinemax plus	673.8	1.7									N	0
196	13	0	controls	0	knee	0	B	I	heart failure	1	none	165	74	27.1809					N		92	100	5	m	0.507	0.08	0		0.51	0.41	0			PA		75.7342	Columbus	405.1	0.4									N	0
197	14	0	controls	0	knee	0	A	III	none	1	none				5.6		5.9		N		70	80	5	f	0.137	0.146			0.854					N		66.5479	SROM-MBT	1137	1.2									N	0
198	15	0	controls	0	knee	0	A	IIa	none	1	none	171	87	29.7527	0.8				N		75	70	5	m	0.411	0.555			0.445					PA		73.6164	Columbus	300.1	1.1									N	0
199	16	0	controls	0	knee	0	B	III	RA	2	relapsing thrombophlebitis	186	102	29.4832					N		40	45	5	m	0.4	0.48	0		0.5	0.02	0			RA		66.9671	Columbus	380	0.2									N	0
200	17	0	controls	0	knee	0	A	I	none	1	none	182	89	26.8687	4				N		90	60	5	m	1.24	0.64	0.01		0.22	0.13	0			PT		63.4438	Columbus	4738	0.7									N	0
201	18	0	controls	0	knee	2	B	I	psoriasis	2	after compound fr. of both lower legs	174	77	25.4327	0.8	12			N		75	60	1	m	1.357	0.401			0.599					PT		74.0904	NexGen		0.6									3	0
202	19	0	controls	0	knee	0	A	IIb	none	2	CVI	165	81	29.7521	1				N		58	40	1	f	0.574	0.497			0.503					PA		81.9425	Evolution PS	382.8	0.1									1	2
203	20	0	controls	0	knee	0	A	I	none	1	none	176	95	30.6689	5.8	80	4.1		N		60	30	0	m	1.854	0.68			0.32					PA		63.4658	Sigma											N	1; 7
204	21	0	controls	0	knee	0	B	I	DM	1	none	168	115	40.7455					N		60	50	5	f	5.724	0.69	0		0.23	0.07	0.01			PA		67.4082	Evolution	6.9	8.2									N	0
205	22	0	controls	0	knee	1	A	IIa	none	1	none	157	55	22.3133	6.5		5.6		0		100	100	0	f	0.779	0.429			0.571					PA		82.9918	Columbus	514.8	8.3									N	0
206	23	0	controls	0	knee	2	C	I	DM, psoriasis, prostate adenoCA	2	CVI	178	97	30.6148	2				N		78	65	1	m	0.848	0.257			0.743					PS		71.4	Sigma	962	3.4									1	0
207	24	0	controls	0	knee	1	B	IIb	RA	2	after thrombosis	156	94	38.6259	3.9	32			N		49	35	3	f	1.739	0.4			0.6					RA		65.6959	Kinemax plus	786.4	1.1									N	0
208	25	0	controls	0	knee	0	B	IIa	DM	2	none	174	101	33.3598	5.3	22			1		63	35	0	m	0.499	0.391			0.609					PA		57.9616	Columbus		0.6									3	0
209	26	0	controls	0	knee	0	A	I	none	1	none	160	84	32.8125	3.2	5	1.5		1		77	70	3	m	0.421	0.603			0.397					AVN		71.1644	Columbus	45.4	0.6									1	2
210	27	0	controls	0	knee	0	A	IIb	none	1	none	176	100	32.2831	6.5	46	3.7		N		60	50	0	f	2.167									PA		73.2877	Evolution											N	0
211	28	0	controls	0	knee	2	B	IIb	stroke, CAD	1	none	175	85	27.7551	2		9.3		0		50	40	5	m	0.19	0.474			0.526					N		78.6986												N
212	29	0	controls	0	knee	1	A	IIb	none	1	none	168	90	31.8878	0.6	2	2.1		N		67	60	0	f	1.416	0.571			0.429					PA		78.0603	Sigma allpoly											1	0
213	30	0	controls	0	knee	0	A	IIb	none	1	none	164	74	27.5134	4.1	5	3.6		N		44	50	1	f	0.3	0.183			0.817					PA		72.9096	Evolution	446.1	1.6									1	0
214	31	0	controls	0	knee	0	A	I	none	1	none	167	90	32.2708	0.6				N		46	10	2	f	0.099	0.566			0.434					PA		70.5945	Wright		0.2									1	0
215	32	0	controls	0	knee	1	B	III	CCAD, HT III, dyslipidemia, hyperuricemia, early CKD, PAD bil.	1	none	170	74	25.6055	11.8	40	9.6		1		65	50	3	m	1.786	0.3			0.7					PA		75.3452	PFC	1391	1.1									N	0
216	33	0	controls	0	knee	3	A	I	none	2	CVI	180	105	32.4074	3.1	7	8.8		N		25	20	2	m	0.032	0.562			0.438					PA		65.2904	NexGen	545.5	1.8									N	0
217	34	0	controls	0	knee	0	B	IIb	DM, CKD	1	none	184	91	26.8785	1.85		3.9		N		30	15	1	m	0.578	0.58			0.42					PA		79.7205												N	0
218	35	0	controls	0	knee	0	B	IIb	CAD with EF 30%	2	relapsing thromboses of right leg	175	95	31.0204	7		24.5		N		28	28	5	m	2.325	0.652			0.348					PA		79.0603	SROM-MBT											N	0
219	36	0	controls	0	knee	2	B	I	obesity	1	none	183	111	33.1452	3		4.3		N		62	50	1	m	0.165	0.339			0.661					PA		69.9425	Evolution	845.6	1.1									1	0
220	37	0	controls	0	knee	0	A	IIa	none	1	none	172	115	38.8724	10	27	5.3		1		50	45	5	f	2.692	0.32	0		0.41	0.27	0			PA		69.4301	Columbus	1787	3									N	1
221	38	0	controls	0	knee	1	A	IIb	none	1	none	165	88	32.3232	1.5	4	4.1		N		20	10	1	f	1.442	0.342			0.658					PA		83.9315	PFC Sigma	2187	2.8									N	0
222	39	0	controls	0	knee	1	A	IIb	none	1	none				7.5	15	1.6		N		49	40	3	f	1.149	0.713			0.287					PA		49.8986	Columbus	574.1	2.5									N	0
223	40	0	controls	0	knee	0	C	I	myeloma	2	CVI	171	110	37.6184	1.3		7.4		N		80	95	1	m	2.275	0.06	0		0.52	0.32	0			PA		70.9315	Evolution		0.9									N	0
224	41	0	controls	0	knee	1	B	IIb	obesity	2	CVI	175	125	40.8163	2.8	25	4.6		N		50	60	1	m	1.545	0.06	0		0.54	0.38	0.01			PA		67.9425	Kinemax plus	467.4	0.6									N	0
225	42	0	controls	0	knee	0	B	I	obesity	1	none	168	98	34.7222	1.2	20	4.6		N		60	43	0	f	1.67	0.623			0.377					PA		59.2329	Evolution											N	0
226	43	0	controls	0	knee	2	A	I	none	1	none	164	75	27.8852	1.5	10	5.9		N		11	30	3	m	0.909	0.761			0.239					PA		85.3589	PFC											N	0
227	44	0	controls	0	knee	0	A	I	none	2	CVI	176	89	28.7319	0.6	4	3.6		N		45	55	5	m	1.956	0.673			0.327					PA		79.589	Evolution		0.3									N	2
228	45	0	controls	0	knee	2	A	I	none	1	none	170	85	29.4118	16	14	3.2		N		41	60	1	m	0.541	0.536			0.464					N		55.4658	Sigma PS	257.4	1.5									N	0
229	46	0	controls	0	knee	0	B	I	DM	2	after 4 operations of observed (left) knee	185	120	35.0621	0.6	2	2		N		35	30	1	m	1.021	0.588			0.412					PA		71.8822	Evolution											1	0
230	47	0	controls	0	knee	0	A	III	none	1	none	170	76	26.2976	3.7	35	5.6		N		50	15	4	f	1.579	0.271			0.729					PA		82.7178	Search-monoblock		1									1	2
231	48	0	controls	0	knee	0	C	I	RA, corticoids, DM	2	after phlebothrombosis in observed (left) leg	185	87	25.42	3	25	3.7		N		20	5	1	m	0.354	0.624			0.376					RA		69.2329	Columbus PS		0.9									N	0
232	49	0	controls	0	knee	0	B	I	DM, gout	1	none	169	96	33.6123	0.6		1.5		N		53	50	0	m	1.469	0.74			0.26					PA		68.9014	Sigma-MBT		0.6									N	0
233	50	0	controls	0	knee	0	A	I	none	1	none	145	77	36.6231	4.8	10	3.9		0		51	55	3	f	1.597	0.756			0.244					PA		80.2329	Evolution											1	2
234	51	0	controls	0	knee	0	B	I	DM	1	none	167	83	29.7608	0.69	33	4		N		55	50	1	f	0.713	0.488			0.512					PA		66.7671	Columbus											N	2
235	52	0	controls	0	knee	1	A	IIb	none	1	none	164	110	40.8983	10.1	20	6.1		0		49	40	3	f	1.599	0.729			0.271					PA		50.8027	Columbus PS		1.7									1	1
236	53	0	controls	0	knee	0	C	IIb	DM, hyperuricemia, obesity	1	none	175	110	35.9184	3.7	30	4.2		0		59	25	1	m	0.452	0.546			0.454					PA		59.5178	Columbus	214.6	0.8									3	3
237	54	0	controls	0	knee	3	A	IIb	none	1	none	170	93	32.1799	1.8	5	12.3		N		52	70	0	m	1.388	0.329			0.671					PA		66.0822	Kinemax plus											N	2
238	55	0	controls	0	knee	0	A	I	none	1	none	164	76	28.257	4.2	10	4.3		0		60	55	0	f	0.649	0.545			0.455					PA		70.7945	NexGen											1	0
239	56	0	controls	0	knee	1	A	IIb	none	1	none	175	90	29.3878					N		53	60	0	f	0.919	0.569			0.431					PA		72.1397	Sigma											N	0
240	57	0	controls	0	knee	0	A	I	none	1	none	164	85	31.6032	2.9	18	7.8		N		43	20	0	f	0.553	0.591			0.409					PA		77.1726	PFC											N	0
																																			#REF!
[truncated: 13 more columns]

## Sheet: Cases
no.	Sample	Samp.	Type of implant	Revised prothesis is	Was infection reason of previous operation?	Stability of components	Type of infection	Patient-type	Patient compromising factors	Local status	Compromising local factors	Previous surgeries - number	Height (cm)	Weight (kg)	BMI (with decimal comma)	Pre-revision CRP (with decimal comma)	Pre-revision FW- /hour	Pre-revision leu, under 9.9=0, over 10=1	IL-6 (with decimal comma)	First symptoms	Time from primary total joint prosthesis/last revision to referred revision (with decimal comma)	Pre-revision scintigraphy	Pre-revision leukocyte scintigraphy	Pre-revision HHS	Pre-revision KSS pain	Pre-revision KSS fuction	Synovial fluid at revision	Gender	Histology (positive >5 leukocytes per 1 HPF)	Infectious agent	Agent characteristics	Polymicrobial	Microsxopy (microbiological)	Number of leukocytes in synovial fluid x 10 a 9/ l (with decimal comma)	Synovial fluid differential: Neutrophil segments (manually if not stated otherwise in comments) (with decimal comma)	Neutrophil rods (manually) (with decimal comma)	Neutrophil metamyelocytes (manually)	Lymphocytes (manually if not stated otherwise in comments) (with decimal comma)	Monocytes (manually) (with decimal comma)	Eosiophils (manually) (with decimal comma)	Basophils (manually) (with decimal comma)	Plasma cell (manually) (with decimal comma)	Infection - perspective of manifestation	Primary diagnosis	Age at time of primary total joint prosthesis, last revision (with decimal comma)	Age at time of revision (with decimal comma)	Revised prosthesis	ATB cement in last operation???	Type of procedure
1	cases	1	hip	1	0	0	2	C	relapsing UTI, tendency towards purulent inflammations - liver!	2	subcutaneous abscess	1	165	68	24.977	184	80	1	57.4	1	84.3936	N	1	42			4	f	N	0			2										2	PD	58.6932	65.726	Bico-Zweymüller	0	ES
2	cases	1	hip	4	1	6	6	A	none	1	none	5				386		0	808	1	163.56	N	N	5			5	f	1a	1	CCC	0	2	33									2	PT	62.3945	76.0247	Balgrist-Weber Stuhmer		E
3	cases	1	hip	3	1	0	3	A	none	1	none	3	168	90	31.8878	91	36	0	24.6	1	128.448	N	N	35			2	f	1a	0			1	51.7	0.9	0.02	0	0.04	0.03	0.01	0	0	2	PA	65.7589	76.463	Chirule, B-splint, S-ROM	0	E
4	cases	1	knee	1	0	0	2	B	sepsis after cardiac surgery, susp. tumorous disease	1	none	1	168	93	32.9507	129	108	0	105	9	91.0017	N	N		30	-20	2	m	1a	1	CCC	0	1	57.4	0.9	0.03	0	0.02	0.05	0	0	0	2	PI	64.4137	71.9973	Zimmer	0	ES
5	cases	1	knee	1	0	0	2	B	sepsis after cardiac surgery, susp. tumorous disease	1	none	2	168	93	32.9507	129	108	0	105	9	28.0435	N	N		30	-20	2	m	1a	1	CCC	0	1	68.6	0.91	0.01	0	0.06	0.02	0	0	0	2	PI	69.6603	71.9973	Evolutio	0	ES
6	cases	1	hip	1	0	0	2	A	none	1	none	1	168	74	26.2188	270		0	29.8	9	4.47118	N	N	34			5	f	5	1	CCC	0	1	36.3	0.79	0.07	0	0.07	0.06	0	0.01	0	2	PA	57.2932	57.6658	Alloclassic-Zweymüller		ES
7	cases	1	hip	1	0	0	2	B	DM2	1	none	1	158	90	36.0519			1	63.2	3	16.6354	N	N	5			4	f	1a	0			0	119.7	0.91	0	0	0.01	0.08	0	0	0	2	TI	77.9233	79.3096	SPC-MS-30		E
8	cases	1	knee	3	1	3	7	A	none	1	none	3	175	95	31.0204	38.7	2	0	64.4	9	147.713	N	N		50	50	2	m	1a	0			1	38.8	0.93	0.02	0	0.02	0.02	0.01	0	0	2		55.6384	67.9479	PFC PS		E
9	cases	1	knee	1	0	1	2	B	DM with peroral anti-diabetics	1	none	1	156	82	33.6949	184.3	43	1	441.1	2	80.2183	N	N		40	10	2	f	1a	4	C	0	2	103.6	0.98	0	0	0.01	0.01	0	0	0	2	PA	74.3151	81	Search mooblock	0	ES
10	cases	1	hip	1	0	5	7	A	none	2	CVI, after erysipelas	1	156	70	28.764	257.4	58	1	78.6	9	236.118	N	N	20			4	f	5	4	C	0	2	197	0.92	0	0	0.01	0.07	0	0	0	2		56.989	76.6658	Poldi		E
11	cases	1	hip	1	0	0	1	A	none	1	none	1	183	115	34.3396	73.7	60	0	14.7	2	6.47664	1	0	90				m	N	0			1	52.2	0.94	0.01	0	0.02	0.03	0	0	0	1	PA	48.7562	49.2959	Alloclassic-Zweymüller	0	0
12	cases	1	knee	1	0	0	3	B	lung TBC in past	1	none	2	170	96	33.218	37.5	102	0	47.5	1	56.7446	1	1		58	50	3	m	3	2	RRR	0	1	33.4	0.96	0.01	0	0.02	0.01	0	0	0	0	PA	75.8438	80.5726	Evolutio	1	ES
13	cases	1	knee	1	0	0	1	A	none	1	none	1	173	93	31.0735	57		0	12.8	2	0.427393	N	N		55	60		f	1	3	C	0	0	3.5	0.75	0.02	0	0.09	0.09	0.03	0.02	0	1	PA	80.2137	80.2493	Evolutio	1	PL
14	cases	1	knee	1	0	2	3	A	none	1	none	1	165	75	27.5482	33.8		1	13.4	1		1	N		77	80	4	f	N	7	CCCC	0	1	39	0.91	0.02	0	0.05	0.02	0	0	0	2	PA		81.9973			ELTD
15	cases	1	knee	1	0	0	3	B	DM	2	CVI	1	165	85	31.2213	69.9	61	0	35	3	37.0188	0	1		42	42	3	f	5	2	CCC	0	1	75.4	0.97	0	0	0.02	0.01	0	0	0	2	PA	72.6877	75.7726	Sigma	1	ER
16	cases	1	knee	1	0	0	1	A	none	2	lymphedema of leg	1	160	75	29.2969	60	61	0	138.8	2	0.690403	N	N		40	30	5	f	N	0			0	0.8	0.6	0.02	0	0.28	0.1	0	0	0	0	PA	78.4575	78.5151	Evolutio	1	RL
17	cases	1	knee	1	0	0	2	B	polyarthritis sy	1	none	1	149	63	28.3771	116.6		0	58.8	2	167.012	N	N				3	f	1a	5	CC	0	1	22.2	0.95	0	0	0.02	0.03	0	0	0	2		72.0795	85.9973			E
18	cases	1	knee	6	1	1	6	A	none	1	none	3	187	104	29.7406	106.8	68	0	26.4	2	23.8682	N	N		30	15	4	m	N	6	CCRC	0	1	56.2	0.92	0.02	0	0.04	0.01	0	0.01	0	2		67.589	69.5781	Sigma PS	1	ED
19	cases	1	knee	1	0	0	3	A	none	1	none	3	172	77	26.0276	60.5		1	5.3	2	9.1725	N	N		20	20		m	3	1	CCC	0	1	27.1	0.86	0.02	0	0.03	0.09	0	0	0	2	PT	47.0137	47.7781	Columbus	1	ES
20	cases	1	hip	1	0	6	3	B	idiopatic proctocolitis	1	none	1				50	75		64.9	3	21.2052	N	N	70			3	f	1a	0			1	31	0.78	0.02	0	0.06	0.13	0	0	0	0		74.1233	75.8904			ES
21	cases	1	hip	1	0	0	2	B	DM, gout	1	none	2	183	118	35.2355	365.9	120	1	384.8	9	4.20817	N	N	85			4	m	5	2	CCC	0	2	416.6									2	PA	54.9863	55.337	Allofit-Fitmore	0	ES
22	cases	1	hip	1	0	0	1	A	none	2	CVI	1	159	65	25.711	220.4		1	62.4	9	0.263011	N	N	45			4	f	N	6	CCCC	0	1	70.2	0.9	0.03	0	0.04	0.02	0.01	0	0	2	TI	82.6438	82.6658	Poldi		RL
23	cases	1	knee	2	0	0	7	B	DM	2	CVI with venous ulcer	4	180	85	26.2346	348.2		1	3420	4	1.44656	N	N		40	40	4	m	N	1	CCC	0	2	212.1	0.92	0.01	0	0.03	0.04	0	0	0	2		82.8493	82.9699	SROM-MBT	1	PL
24	cases	1	knee	1	0	0	1	A	none	1	none	3	165	85	31.2213	121		0	25.9	2	0.328764	N	N		45	45	5	f	N	0			1	13.7	0.98	0	0	0.01	0.01	0	0	0	2	PA	73.737	73.7644	Evolutio		ER
25	cases	1	hip	1	0	0	1	B	RA	1	none	1	163	70	26.3465	31.3		0	5	7	0.887662	N	N	35			0	f	N	1	CCC	0	1	2.3	0.52	0	0	0.38	0.1	0	0	0	0	TI	67.1918	67.2658	ZCA-MS30		RL
26	cases	1	hip	1	0	0	1	A	none	1	none	1	152	54	23.3726	49	24	1	60.7	3	0.460269	N	N	30			4	f	N	1	CCC	0	1	1	0.77	0.01	0	0.06	0.16	0	0	0	1	TI	90.8219	90.8603	CKP Bezoska		RL
27	cases	1	knee	6	1	0	6	B	acute decompensation of LSS	2	CVI	3	190	117	32.41	181.6	60	1	1553	9	71.6704	N	N		15	5	3	m	N	4	C	0	2	30.5	0.82	0.04	0	0.06	0.08	0	0	0	2	PA	72.7589	78.7315	Sigma PS	1	ESK
28	cases	1	knee	1	0	0	7	A	none	2	CVI, relapsing erysipelas	1	184	123	36.3303	55.5	76	0	28.3	9	7.82457	N	N				4	m	5	0			1	101.3	0.9	0.06	0	0.02	0.02	0	0	0	2	PA	59.6164	60.2685	Columbus		PL
29	cases	1	hip	1	0	5	3	A	none	2	CVI	1	172	133	44.9567	209.8	100	0	167.1	1	110.234	N	N	28			2	f	5	6	CCCC	0	2	178.9	0.92	0	0	0.04	0.04	0	0	0	0	PA	66.5452	75.7315	Exeter		E
30	cases	1	knee	6	0	0	6	A	none	1	none	5	172	77	26.0276	11.3	25		14.5	1	2.23559	N	N		45	30	5	m	N	2	RRR	0	1	17.7	0.96	0	0	0.02	0.02	0	0	0	0	PT	48.337	48.5233	Columbus PS	1	ES
31	cases	1	knee	2	0	1	2	B	DM	2	large leg edema	2	170	106	36.6782	55.8	20	0	50.9	9	25.2162	N	N		40	25	3	f	1	6	CCCC	0	1	33	0.92	0.01	0	0.03	0.04	0	0	0	2		67.0959	69.1973	SROM-MBT	1	ES
32	cases	1	hip	1	0	5	3	B	DM	2	after erysipelas	1	158	90	36.0519	48.2	59	0	128.4	5	184.535	N	N	5			3	f	N	2		0		23.503	0.93	0.02	0	0.05	0	0	0	0	2		45.2795	60.6575	Balgrist-Zweymüller		E
33	cases	1	knee	2	0	0	3	B	DM	2	skin defect in leg 2x2cm	2	185	96	28.0497	79.3	76	0	50.5	6	9.23825	N	N		42	50	3	m	N	2	CCC	0	1	59.959	0.924			0.076					0	PT	65.474	66.2438	Evolutio	1	ES
34	cases	1	knee	1	0	1	7	B	none	2	after erysipelas	2	162	65	24.7676	45.1	58	0	30	2	45.0077	N	N		50	0	5	f	N	2	RCC	0	1	59.194	0.9	0.02	0	0.02	0.06	0	0	0	2	PA	66.8219	70.5726	Columbus	1	0
35	cases	1	knee	1	0	0	3	A	none	1	none	2	188	90	25.464	12.2	23	0	15.4	1	11.9999	N	N		55	30	3	m	N	2	RRR	0	1	41.132	0.92	0.03	0	0.01	0.04	0	0	0	2	PA	77.0493	78.0493	Evolutio	1	ES
36	cases	1	knee	1	0	0	1	B	LED	1	intermittent leg edema	2	165	85	31.2213	176.1	60	1	95.6	2	0.460269	N	N		70	25	0	f	N	0			1	3.784	0.74	0	0	0.06	0.2	0	0	0	1	PA	65.6986	65.737	Evolutio		PL
37	cases	1	knee	1	0	3	2	B	DM, nicotinism	1	none	1	178	90	28.4055	225.2	50	1	254.8	3	105.96	N	N		40	0	5	m	N	0			1	168.316	0.8	0.02	0	0.04	0.14	0	0	0	2	AV	60.3836	69.2137	exGe	1	ES
38	cases	1	knee	1	0		2	A	none	2	CVI	2	168	100	35.4308	325.8	64	1	1143	2	3.51777	N	N		43	30	3	m	N	2; 4	RRR; C	1	2	328.707	0.75	0.08	0	0.09	0.08	0	0	0	2	PA	81.2137	81.5068	Evolutio	1	ES
39	cases	1	knee	1	0	0	1	A	none	1	none	3	159	90	35.5999	184.4	47	1	135.9	2	0.624651	N	0		67	15	2	f	N	1	CCC	0	1	80.978	0.944			0.056					2	PA	67.1863	67.2384	Columbus	1	PL
40	cases	1	knee	1	0	0	2	A	none	2	CVI	1	167	72	25.8166	279	120	1	184	6	64.6349	N	N		65	25	5	f	N	2	CCC	0	1	75.029	0.87	0.02	0	0.02	0.09	0	0	0	2	TP	71.6986	77.0849	SROM-Sigma	1	PL
41	cases	1	knee	1	0	0	3	B	hepatitis with portal hypertension	2	CVI	1	170	84	29.0657	56	61	0	22	1	58.5528	0	1		70	75	3	m	N	0			1	30.283	0.87	0	0	0.04	0.09	0	0	0	0	PA	60.2411	65.1205	Columbus	1	0
42	cases	1	knee	6	0	0	2	A	none	2	CVI	4	168	58	20.5499	44.2	55	0	28.8	2	30.8051	N	N		75	60	3	f	N	1	CCC		1	14.922	0.939			0.061					2		73.389	75.9562	SROM-MBL	1	PL
43	cases	1	knee	1	0	3	3	A	none	1	none	1	170	72	24.9135	55	57			3	15.3533	0	1		55	70	5	f	N	2	RCR	0	0	6.387	0.807			0.193					1		78.0137	79.2932			0
44	cases	1	knee	1	0	0	2	B	corticoids systemically	1	none	1	168	91	32.2421	222.2	21	1	301.8	1	29.0298	N	N		45	55	4	f	N	1	CCC	0	2	267.872	0.91	0	0	0	0.09	0	0	0	2	PA	75.7397	78.1589	Evolutio	1	ES
45	cases	1	knee	1	0	0	2	A	none	1	none	3	180	70	21.6049	204.2		1		9	27.5833	0	N		30	20	4	m	1a	1	CCC	0	2	197.134	0.82	0.03	0	0.01	0.14	0	0	0	2	PA	73.1918	75.4904	Evolutio	1	E
46	cases	1	knee	1	0	1	7	A	none	1	CVI with venous ulcer, after erysipelas 2x	1	178	110	34.7178	102.3		0	27	0	23.2107	N	1		25	0	2	f	1a	4	C	0		10.453	0.874			0.126					2	PA	60.0575	61.9918	Columbus	1	ES
47	cases	1	knee	2	0	0	4	B	DM	2	CVI	2	159	80	31.6443	48.7	24	0		12	1.1178	N	N		50	25	3	f	5	3	C	0	1	16.845	0.955			0.045					2		85.1397	85.2329	SROM-MBT		E
48	cases	1	knee	1	0	0	2	B	alcoholism, obesity	1	none	1	178	118	37.2428	321	42	1	2491	9	31.4955	N	N		20	-20	4	m	5	4	C	0	2	295.887	0.493			0.507					2	PA	57.2356	59.8603	Columbus	1	PL
49	cases	1	knee	1	0	0	2	B	alcoholism, obesity	1	none	1	178	118	37.2428	321	42	1	2491	9	25.2819	N	N		20	-20	4	m	5	4	C	0	2	190.045	0.47			0.53					2	PA	57.7534	59.8603	Columbus	1	PL
50	cases	1	knee	1	0	2	2	B	chronic A-fib, chronic source of infection - venous ulcer on right	1	none	2	170	95	32.872	37.4	76	1	3471	2	141.237	N	N		3	-20	4	m	N	4	C	0	2	80.193	0.87	0.05	0	0.01	0.06		0	0	2	PA	66.9699	78.7397	Revision Sigma with big stems	1	ES
51	cases	1	knee	1	0	0	2	B	DM, A-fib, HT, NYHA IV. but EF 55%	2	after superficial phlebitis	2	174	125	41.2868	435		1	311.1	9	40.1749	N	N		3	-20	4	m	5	4	C	0	2	57.452	0.87	0	0	0.03	0.1	0	0	0	2	PA	69.1507	72.4986	Evolutio	1	PL1
52	cases	1	hip	2	1	0	1	B	DM, obesity	1	none	1	170	104	35.9862	74.1		0	9	8	0.295887	N	N	22			5	f	N	2;2	RRR;CCC	1	1										1	PA	69.7507	69.7753	ZCA-MS30	0	ES
53	cases	1	knee	1	0	0	7	A	none	2	fistula; admitted to hospital for pneumonia and urinary cystitis subsequently in last 6 months; right lower leg erysipelas	1	165	80	29.3848	106.6	72	0	32.1	4	200.579	N	N		4	0	4	f	N	4	C	0	1										2	PA	59.8274	76.5425	PFC		ES
54	cases	1	hip	2	0	0	3	C	relapsing urinary tract infections, PUC, GERD IV, asthmatic bronchitis and state after pneumonia, immobilization, EF 20%, cold sepsis E. coli 6 months ago	3	skin defect above left greater trochanter, sacral decubitus, previous předchozí fr. periprothetica	2	167	65	23.3067	57.8	49	1	40.5	14	10.7177	N	N	5			6	f	N	1	CCC	1	1										2	PA	70.9342	71.8274	Balgrist-Zweymüller	0	E
55	cases	1	knee	1	0	0	2	A	none	1	none	1	175	115	37.551	250	26	0	71.3	9	36.3612	N	N		5	0	4	m	5	6	RRRR	0	1	24.534	0.955			0.045					2	PA	59.8137	62.8438	Columbus	1	ES
56	cases	1	knee	4	0	0	2	B	none	2	repeated surgeries of left knee, repeated erysipelas	4	185	87	25.42	88.3	62	1	30.7	2	17.0957	N	N		55	50	5	m	1a	1	CCC	0	1	63.617	0.971			0.029					2	PA	58.9041	60.3288	SROM-MBT	1	PL
57	cases	1	hip	4	1	5	3	B	gout, DM	2	CVI	4	175	90	29.3878	18.5	21	0	12	1	15.5834	0	0	30			2	m	N	2	RRR	0											0		78.2822	79.5808	ZCA-MS30	1	E
58	cases	1	knee	1	0	0	3	B	DM	2	relapsing erysipelas of left lower leg	2	172	87	29.4078	180	80	0	125.1	2	14.2026	N	N		23	0	2	m	1a	4	C	0	1	46.77	0.936			0.064					2	PA	73.9507	75.1342	Columbus	0	PL
59	cases	1	hip	2	0	5	7	C	MGUS	2	relapsing spondylodiscitis, conservative treatment	2	172	82	27.7177	71	70	1	118	5	130.651	N	N	5			4	m	N	6	CCCC	0	0	139.755	0.83	0.04	0	0.06	0.07	0	0	0	2		62.7205	73.6082	Chirule-Zweymüller, Ganz splint	1	E
60	cases	1	hip	1	0	5	2	A	none	2	CVI	1	167	60	21.5139	3.5	17	0	8.5	1	75.9444	N	N	33			2	f	N	2	CCC	0	0	23.045	0.872			0.128					0	TI	66.5315	72.8603	Müller-MS30		ES
62	cases	1	hip	1	0	0	1	B	alcoholism	1	none	1	170	67	23.1834	47.7		0	25.1	9	2.39997	N	N	13			3	m	N	4	C	0	2	24.261	0.968			0.032					2	PA	77.5699	77.7699	ZCA-MS30		HL
63	cases	1	knee	2	0	0	3	A	none	2	PAD with venous ulcers	2	178	82	25.8806	17.47	40	0		6	5.32597	N	1		65	50	3	m	N	0			2	8.881	0.94	0	0	0	0.06	0	0	0	2	PA	83.6849	84.1288	Sigma all poly		0
65	cases	1	knee	6	0	3	1	B	DM, psoriasis, obesity	1	none	3	192	132	35.8073	31	41	0	24.9	2	3.58352	N	N		45	50	2	m	N	2	RRR	0		58.413	0.955			0.045					2	PS	59.1589	59.4575	Revision Columbus AS	1	ES
66	cases	1	knee	1	0	0	2	B	RA, corticoids	2	PAD with venous ulcers	1	178	66	20.8307	316	110	0	622.6	9	31.1668	N	N		40	35	2	m	N	1	CCC	0	2	72.813	0.97	0	0	0.01	0.02	0	0		2	RA	56.7945	59.3918	Columbus	1	PL
67	cases	1	hip	1	0	3	3	B	DM	2	fistula	1	175	95	31.0204	9.8	45	0	10.5	1	17.3916	N	1	56			3	m	N	3		0											2	PA	75.6795	77.1288	ZCA-MS30		ES
68	cases	1	knee	6	1	0	3	B	corticoids, COPN	2	bullous pemphigoid	3	168	92	32.5964	274	97	0	49.4	16	6.04925	N	N		0	-20	4	f	N	1	RRR	0	2	141.051	0.758			0.242					2	PA	78.7151	79.2192	SROM-MBT	1	PL1
69	cases	1	knee	1	0	0	1	B	urinary bladder CA	2	fistula	1	187	110	31.4564	155.2	107	0	52.9	4	1.01917	N	N		70	55	4	m	N	1	CCC	0		11.062	0.951			0.049					2	PA	69.3342	69.4192	exGe	1	PL
70	cases	1	knee	1	0	0	1	B	obesity	1	none	1	165	107	39.3021	22.7		0	9.5	8	0.887662	N	N		65	20	4	f	3	2	RCC	0	1	8.216	0.94			0.06					2	PA	74.6411	74.7151	Columbus	1	ES
71	cases	1	knee	1	0	1	2	B	DM	1	none	1	165	64	23.5078	52.7	120	0		12	44.2187	N	N		30	-20	2	f	N	2	RRR	0	1	11.215	0.93	0	0	0.01	0.06	0	0	0	2	PA	83.2658	86.9507	Columbus		ES
72	cases	1	knee	1	0	0	2	C	multiple myeloma	1	none	3	161	62	23.9188	301.7		0		2	45.1392				44	40	4	f	N	4	C	0	1										2	PA	59.0438	62.8055	Columbus	1	ED1
73	cases	1	knee	1	0	1	3	B	gout	1	none	3	180	105	32.4074	31.7	83	1	16.8	1	9.76428	N	N		45	20	2	m	5	2	CRC	0	1	34.489	0.92			0.08					2	D	60.2904	61.1041	Sigma	1	ES
74	cases	1	hip	2	1	0	3	B	psoriasis	1	none	2	153	85	36.3108	116.6	55	0	28.6	9	19.5943	N	1	32			3	f	N	4	C	0	1	109.426	0.779			0.221					2	MP	38.9726	40.6055	Bico-Zweymüller	0	ES
75	cases	1	knee	1	0	1	2	B	CAD	1	none	1	160	78	30.4688	0.6	1	0	5.2	1	68.3828	N	N		51	48	2	m	N	0		0	0	0.969	0.689			0.311					0	PA	69.1178	74.8164	Evolutio	1	ES
76	cases	1	knee	1	0	0	7	B	obesity	2	CVI, chronic venous ulcer	1	150	110	48.8889	189.2	48	1	509.4	9	7.13417	N	N		44	20	2	f	5	1	CCC	0	2	62.242	0.931			0.069					2	PA	68.4027	68.9973	Columbus	1	ES
77	cases	1	knee	1	0	1	3	B	gout, obesity	2	CVI	1	180	128	39.5062	116	72	0	47.6	1	4.14242	N	1		61	60	2	m	N	2	RRC	0	1	36.278	0.939			0.061					2	PA	67.6219	67.9671	exGe	0	ES
78	cases	1	hip	2	1	3	5	C	DM, obesity, CAD	1	none	2	165	97	35.629	23.1	10		24.6	1	29.4572	N	N	16			3	m	N	2	RCC	0	0										1	PA	83.3041	85.7589	ZCA-MS30		E
79	cases	1	hip	1	0	5	3	B	CAD, arythmia, DM,	2	CVI, peripheral neuropathy	1	164	70	26.0262	19.2	80	0	45.2	1	35.5722	N	N	56			2	f	N	2	CCC	0	2	130.05	0.951			0.049					1	PA	78.8192	81.7836	Alloclassic-Zweymüller	0	E
80	cases	1	knee	1	0	0	7	A	none	2	CVI, chronic venous ulcer	1	157	72	29.2101	276.14		0		3	5.19446	N	N		40	4	4	f	N	1	CCC	0	2	84.349	0.906			0.094					2	PA	72.8521	73.2849	Columbus	0	ES
81	cases	1	hip	1	0	0	4	A	none	1	none	1	185	105	30.6793	29.2	15	0	11.2	5	39.7804	1	0	60			5	m	5	9	CCC	1	1										0	PA	69.9699	73.2849	Alloclassic-Zweymüller	0	ES
82	cases	1	hip	1	0	6	3	B	DM	1	none	1	179	84	26.2164	2.8	30	1	13.1	1	33.5668	N	0	51			3	m	5	2	CRC	0	1	36.662	0.961			0.039					0	PA	82.0658	84.863	ZCA-MS30		ES
83	cases	1	hip	2	0	5	4	A	none	1	none	2	176	80	25.8264	10	76	0	9.2	1	42.7721	N	N	45			3	f	5	2	RCC	0	1										0		70.1699	73.7342	Chirule-Cetramet		ER
84	cases	1	knee	1	0	3	7	A	none	2	right-sided hemiparesis	1	162	60	22.8624	19.3	60	0		4	28.8654	N	N		57	50	3	m	5	6;7;9;	CCCC	1											2	PA	70.1233	72.5288	Columbus	1	ES
85	cases	1	hip	1	0	6	1	B	autoimmune vasculitis with polyarthritis	1	none	1	170	90	31.1419	75	20	1	41	1	0.657527	N	N	57			4	f	N	0			1										2	PA	69.0356	69.0904	ZCA-MS30		ES
86	cases	1	knee	1	0	0	1	A	none	2	Parkinson	2	164	85	31.6032	34	95	0	24.1	4	0.657527	N	N		59	64	5	f	1a	0			1										2	PA	77.1726	77.2274	Columbus	1	PL
87	cases	1	hip	2	0	0	7	B	liver failure, DM	2	leg lymphedema	2	158	58	23.2335	6.7		0		4	27.5175	N	1	44			4	f	5	2	RCC	0	1										1	PD	61.9123	64.2055	BS splint, Poldi, Zweymüller	1	E
88	cases	1	hip	1	0	0	3	B	psoriasis	2	CVI	1	171	79	27.0169	4.5	31	0	3.7	1	17.6217	N	1	48			4	f	N	5	CC	0	1										0	AV	61.8658	63.3342	Alloclassic-MS30		ES
89	cases	1	knee	1	0	0	2	B	RA	1	none	1	160	65	25.3906	98.7	98	1	111.4	5	68.3499	N	N		15	3	4	f	N	1	RRC	0	2	96.482	0.936			0.064					2	RA	69.9452	75.6411	Columbus	1	PL
90	cases	1	knee	1	0	0	1	B	malign disease without metastases	1	none	1	160	79	30.8594	180.1	110	1	556.2	2	0.72328	N	N		45	40	4	f	N	1	CCC	0	1	138.861	0.909			0.091					2	PA	71.3397	71.4	Columbus	1	PL
91	cases	1	hip	1	0	5	3	A	none	2	PAD	1	168	100	35.4308	22.8			12.9	1	15.2218	N	0	45			4	m	N	9	CCC	0	2										2	PA	73.0877	74.3562	ZCA-MS30		ES
92	cases	1	hip	1	0	0	1	C	RA, corticoids, antiphospholipid sy	2	after erysipelas	1	189	87	24.3554	50.8		0	514	8	0.36164	N	N	20			5	m	N	2	CRC	0	1										2	RA	58.126	58.1562	Allofit-Zweymüller	0	HL
93	cases	1	knee	1	0	0	2	B	RA, corticoids	2	osteoporosis	1	185	87	25.42	184.6	90	1	17673	9	149.357	N	N		25	0	4	m	5	1	CCC	0	2	100.478	0.415			0.585					2	RA	49.4164	61.863	exGe	1	PL
94	cases	1	hip	1	0	0	1	B	DM	2	CVI	1	173	95	31.7418	25.9	85	0	24.4	8	1.74245	N	N	61			0	m	later	0		0											2	PA	70.2959	70.4411	Allofit-MS30		HL
95	cases	1	hip	1	0	0	1	B	DM, CAD	1	none	1	147	54	24.9896	335.3		1		1	0.493145	N	N	12			4	f	later	1	RRC	0	0										2	TI	81.7014	81.7425	CKP Bezoska		E
[truncated: 4 more columns]

## Sheet: Hip controls
no.	Sample	Samp.	Type of implant	Stability of components	Height (cm)	Weight (kg)	BMI (with decimal comma)	Pre-revision CRP (with decimal comma)	Pre-revision FW- /hour	Pre-revision IL-6 (with decimal comma)	Pre-revision scintigraphy	Pre-revision leukocyte scintigraphy	Pre-revision HHS	Synovial fluid at revision	Histology-first revision	Duration of first revision - hours (with decimal comma)	Gender	Primary diagnosis	Age at time of primary implantation, last revision (with decimal comma)	Age at time of revision	Survival of primary prosthesis (months) (with decimal comma)	Revised prosthesis	Type of patient	Infectious agent	Agent characteristics	Microscopy	Number of leukocytes in synovial fluid x 10 a 9/ l (with decimal comma)	Synovial fluid differential: neutrophil segments (manually if not stated otherwise in comments) (with decimal comma)	Neutrophil rods (manually) (with decimal comma)	Lymphocytes (manually) (with decimal comma)	Monocytes (manually) (with decimal comma)	Eosiophils (manually) (with decimal comma)	Basophils (manually) (with decimal comma)	Synovial IL-6 (with decimal comma)	Synovial CRP (with decimal comma)
1	controls	0	hip	0	171	72	24.623	1	36	2	N	N	72		N	2.17	f	PD	56.8603	68.9836	145.478	Bicon-Zweymüller	2	0		0	0.8	0.74	0	0.22	0.02	0.02	0
2	controls	0	hip	1				6.7	11	3	N	N	75	5	N	1.83	f	TI	46.5671	63.6685	205.214	Walter Motorlet	1	0		N	2.3	0.24	0.08	0.59	0.02	0.06	0
3	controls	0	hip	0	167	103	36.9321		17	14.3	N	N	26	0	N		m	PA	74.4493	81.9068	89.4894		2	0		0	1.5	0.41	0	0.5	0.09	0	0
4	controls	0	hip	0	158	67	26.8386	9.4		18.6	N	N	15	5	N		f	N	59.2877	79.6164	243.943		2	0		0	0.5	0.44	0.01	0.47	0.02	0.04	0.02
5	controls	0	hip	2	153	71	30.3302	13.7	75	6.2	N	N	39	5	N		f	PA	52.7671	70.1671	208.798	Balgrist-Zweymüller	1	0		0	2.9	0.3	0.01	0.56	0.1	0.03	0
6	controls	0	hip	0	172	125	42.2526	15.6	36	6	N	N	50	5	N	0.42	f	PD	50.7808	50.937	1.87395	Alloclassic-Zweymüller	1	0		0	1.4	0.39	0.01	0.54	0.05	0.01	0
7	controls	0	hip	2	171	67	22.913	2.6	74	4	N	N	42	1	N		f	PD	48.9534	74.2438	120	Ultima-SROM	1	0		0	0.2	0.22	0	0.7	0.02	0.06	0
8	controls	0	hip	0				4.2		130.4	N	N	80	0	N		m	TI	85.4247	85.5342	1.31505	CKP Beznoska	3	0		0	0.352	0.506		0.494
9	controls	0	hip	2	158	80	32.0461	0.5	20	4.9	N	N	27	5	N	1.38	f	PA	73.4959	78.326	57.961	ZCA-MS30	1	5	RC	0	0.72	0.343		0.657
10	controls	0	hip	0	161	82	31.6346	2			N	N	77	0	1	1.5	f	PA	44.6932	61.6247	203.176	ABG	1	0		N	2.527	0.545		0.455					<0,6
11	controls	0	hip	2	160	70	27.3438	1.53	25		N	N	42	0	N	2.45	f	AVN	41.3123	60.063	225.006	Bicon-ABG	1	6	CCRC	N	0.312	0.446		0.554				275.9	0.7
12	controls	0	hip	2	186	92	26.5927	3.2			N	N	58	5	1	2.33	m	TI	44.6877	60.0548	46	Bicon-ABG	1	0		0	0.334	0.509		0.491				444.4	1.9
13	controls	0	hip	2	164	75	27.8852	7.7	10		N	N	80	5	5	1.83	f	PA	49.2548	69.4795	242.693	ABG	1	0		N	3.896	0.853		0.147				24839	4.2
14	controls	0	hip	2	161	67	25.8478	3.4			N	N	39	5	N	2.5	f	N	66.1479	82.7425	168	Beznoska	2	2	CCC	N	0.51	0.471		0.529				2817	2.3
15	controls	0	hip	2	158	56	22.4323	1.4	33	1.5	N	N	48	0	1	2.75	f	PD	48.6274	62.8082	110	Bicon-Zweymüller	3	2	RCC	0	0.368	0.31		0.69				419.2	0.9
16	controls	0	hip	0	164	85	31.6032	4.4	9	3.4	N	N	72	0	1	1.83	f	PD	44.0685	63.7534	236.217	ABG	1	8		N	0.689	0.45		0.55				738.7	1.4
17	controls	0	hip	2	178	95	29.9836	1		1.6	N	N	34	0	1	1.75	m	N	57.3808	77.5178	209	Ganz splint, ZCA-MS30	2	2; 8	CCC	0	1.129	0.624		0.376				158	0.8
18	controls	0	hip	0	175	93	30.3673	1			N	N	80	0	N	1.08	m	N	59.7836	76.8959	209	Plasma cup-Bicontact	2	0		0	2.111	0.239		0.761					<0,6
19	controls	0	hip	0	164	63	23.4236				N	N	32	5	N		f	N	44.7644	66.2356	96	Chirulen-Wagner	1	0		0	3.58	0.924		0.076				20892	0.9
20	controls	0	hip	2	164	73	27.1416	1.2	7		N	N	50	0	N		f	PA	68.737	73.9233	62.2349	ZCA-MS30	2	0		0	0.596	0.115		0.885				1112	0.5
21	controls	0	hip	2	167	65	23.3067	1.4		3.8	N	N	41	4	N	2.16	f	PA	37.2493	55.1397	214.683	Balgrist-Zweymüller	1	0		0	5.184	0.567		0.433
22	controls	0	hip	0	152	64	27.7008	5.85	20	1.8	N	N	40	0	1	1.42	f	PA	72.4027	74.4164	24.1641	Spotorno-Beznoska	1	0		0	2.091	0.417		0.583
23	controls	0	hip	0	158	68	27.2392	4.8		31.7	N	N	70	0	1	0.57	f	PA	83.6712	83.7205	0.591774	ZCA-MS30	2	0		0	0.041	0.854		0.146
24	controls	0	hip	2	169	77	26.9598	15	19		N	N	52	0	N	2.88	m	N	47.8301	65.5452	212.578	ABG	2	0		0	0.244	0.553		0.447				472.3	0.9
25	controls	0	hip	2	162	78	29.7211	3	10	3.2	N	N	30	4	N	2.16	f	N	52.611	71.1836	222.869	ABG	1	2	CCC	0	39.871	0.823		0.177
26	controls	0	hip	0	190	108	29.9169	1.6	4		N	N	80	0	N	2.08	m	N	52.5397	69.5781	204.458	ABG	2	2	RRR	0	1.994	0.312		0.688				317.2	0.6
27	controls	0	hip	1	159	51	20.1733	1.8	23	1.5	N	N	25	1	7	2	f	RA	34.3753	60.2712	310.747	Balgrist-WS	1	5	RC	N	1.994	0.312		0.688					0.5
28	controls	0	hip	3	160	55	21.4844	26	22	7.6	N	N	4	0	N	2.95	f	PA	60.2795	83.2329	275.438	Poldi	2	0		0
29	controls	0	hip	0	167	82	29.4023	2.7	32	5.9	N	N	65	0	1	3.63	m	N	68.0192	84.989	203.636	Ultima, hybrid	1	0		0
30	controls	0	hip	0	155	93	38.7097	3.9		2	0	N	49	3	N	1.5	f	PA	35.5123	59.4767	287.569	ABG	1	0		0	23.116	0.13		0.87					0.6
31	controls	0	hip	2	167	70	25.0995	2.8	32	10.3	N	N	44	1	N	1.75	f	N	42.3151	66.3781	288.753	ABG	2	0		0	2.691	0.633		0.367					1.2
32	controls	0	hip	2	155	51	21.2279	6	35	1.7	N	N	35	0	N	2.17	f	N	73.2	82.2575	108.689	Poldi	2	0		N
33	controls	0	hip	2	178	105	33.1398	1.8	5	13.1	N	N	63	0	N	2.17	m	PA	45.0164	66.0849	252.819	Bicon-Zweymüller	1	0		N
34	controls	0	hip	0	163	92	34.6268	30	25		N	N	93	0	N	1.41	f	PD	35.9753	54.2192	218.924	Plasma cup-SC Zweymüller	1	0		N									1.7
35	controls	0	hip	2	150	62	27.5556	1.2	22	5.1	N	N	61	0	N	2.33	f	PA	64.8575	78.874	168.195	Chirulen-Centrament	1	0		0
36	controls	0	hip	2	164	73	27.1416	0.9	7	<1,5	N	N	60	5	N	1.3	f	PA	68.737	74.4548	68.6129	ZCA-MS30	2	0		0	0.724	0.403		0.597				1112	0.5
37	controls	0	hip	1	160	76	29.6875	2.8	55	10.1	1	N	53	0	3	2.5	f	PA	52.1562	75.3151	277.904	Balgrist-WS	1	0		N
38	controls	0	hip	0	186	110	31.7956	1.5	75	3.5	0	N	50	0	N	2	m	TI	62.5151	68.0767	66.739	Allofit-MS30	1	0		N	1.123	0.402		0.598
39	controls	0	hip	2	168	95	33.6593	1.1	32	2.1	N	N	38	1	1	2.25	m	PA	58.0493	69.9726	143.078	Bicon-Zweymüller	1	0		0	2.02	0.513		0.487					<0,6
40	controls	0	hip	0	168	83	29.4076	1.3		4.3	N	N	55	0	1	1.25	f	PD	39.1151	60.5671	257.422	ABG	2	0		1	3.182	0.63		0.37				156.4	<0,6
41	controls	0	hip	0	178	100	31.5617	1	5	3.1	N	N	70	0	1	1.78	m	PA	56.263	73.4986	206.825	Balgrist-Zweymüller	2	0		N	2.909	0.618		0.382					<0,6
42	controls	0	hip	2	152	81	35.0589	7.1	12	3.3	N	N	47	1	1	2.3	f	PD	60.0329	70.7397	128.481	Chirulen-Wagner	2	0		0	0.482	0.311		0.689				555.8	2
43	controls	0	hip	2	163	67	25.2174	0.6	2	2.2	N	N	32	0	1	1.87	f	PA	67.1507	71.1973	48.5584	Bicon-Bicontact	1	0		0
44	controls	0	hip	2	165	75	27.5482	0.3	6		0	N	33	0	1	2	f	PD	62.9726	70.337	88.3716	Bicon-Wagner	2	0		N	0.363	0.545		0.455				633.4	0.2
45	controls	0	hip	0	160	85	33.2031	5.8	12	25.3	N	N	44	5	N	2.05	f	PA	75.2027	85.6466	125.325	Chirulen-Centrament	2	0		0	2.564	0.606		0.394
46	controls	0	hip	0	168	98	34.7222	0.9	4	3.3	N	N	49	0	1	2.4	m	TI	30.8466	63.1699	387.875	Poldi	1	0		N
47	controls	0	hip	2	163	69	25.9701	2.3	11	7.4	N	N	27	5	1	2.2	f	PA	54.9452	73.1096	217.97	ABG	3	0		N	0.336	0.53		0.47				1991	0.7
48	controls	0	hip	1	168	74	26.2188	1.9	10	7.6	N	N	20	1	N	1.6	f	TBC	70.1014	86.3288	194.727	Exeter, Ganz splint	1	0		N	0.787	0.506		0.494
49	controls	0	hip	2	167	84	30.1194	3.6	10	18.5	N	N	47	0	N	3.72	m	PA	55.4247	78.8164	280.698	Walter-Motorlet-Poldi	1	0		0	0.407	0.351		0.649
50	controls	0	hip	0	162	79	30.1021	1.8	10	1.8	N	N	72	0	N	1.5	f	N	55.4658	72.789	207.877	Balgrist-S-ROM	2	0		N	1.249	0.607		0.393
51	controls	0	hip	2	155	68	28.3039	2.9	43	5.6	N	N	27	1	N	2.15	f	PA	69.9671	79.3507	112.602	Chirulen-Centrament	1	2	RRR	0	1.221	0.271		0.729
52	controls	0	hip	1	172	67	22.6474	0.6	20	4	N	N	67	0	N	1.67	m	PA	58.1507	74.6438	197.916	Plasma cup-Bicontact	3	2	CCC	0
53	controls	0	hip	2	168	75	26.5731	1.4	14	5.1	N	N	15	0	N	2.9	m	N	71.1918	78.1973	84.0648	Ultima-Wagner	3	7	CRCC	0	0.774	0.585		0.415
54	controls	0	hip	2	176	80	25.8264	2		5.3	N	N	44	0	N	1.95	m	PA	43.9178	62.5096	223.099	ABG	1	0		N
55	controls	0	hip	0	156	61	25.0657	1.6	16	5	N	N	44	4	N	1.67	f	PA	55.6329	74.189	222.672	ABG	1	0		0	7.002	0.751		0.249
56	controls	0	hip	2	160	83	32.4219	8.5	45	9.9	N	N	29	2	N	2.17	f	PA	54.4548	64.1397	116.218	Bicon-Wagner	1	0		0	0.463	0.572		0.428
57	controls	0	hip	2	167	91	32.6294	3.8	12	5.7	N	N	29	0	1	2.25	m	PA	65.6712	76.474	129.631	Chirulen-Centrament	1	2	RRC	N
58	controls	0	hip	0	160	90	35.1562	4.4		4	N	N	27	0	N	1.41	f	PA	60.9562	62.737	21.3696	Allofit-Zweymüller	1	2		N
59	controls	0	hip	2	158	72	28.8415	1	17		N	N	37	5	N	1.75	f	PA	66.9205	73.4795	78.706	ZCA-MS30	2	0		0	1.695	0.609		0.391
60	controls	0	hip	0	174	108	35.6718	5.4	10	5.4	N	N	39	0	N	3.62	f	PA	48.9534	50.2219	15.2218	Bicon-Zweymüller	2	2		0	1.392	0.526		0.474
61	controls	0	hip	0	168	80	28.3447	1	2	2.5	N	N	35	0	N	1.18	m	TI	68.9973	73.6521	55.8569	Müller-MS30	1	0		N
62	controls	0	hip	2	152	60	25.9695	0.6	17	2.7	N	N	32	5	1	2	f	PA	53.7534	64.126	124.47	Alloclassic-Zweymüller	1	0		0	0.543	0.56		0.44				1614	1.2
63	controls	0	hip	2	154	79	33.3108	1.9	15	14.2	N	N	20	1	N	2.27	f	PD	55.9096	83.6849	333.3	Exeter-straight stem	2	0		0	1.009	0.457		0.543
64	controls	0	hip	0	170	64	22.1453	0.7	10	2.5	N	N	66	3	N	1.22	f	PD	58.4822	65.2356	81.0402	Allofit-Zweymüller	2	0		0
65	controls	0	hip	2	165	73	26.8136	8.6	62	11.4	1	0	32	3	N	2.2	f	PA	68.4466	70.3288	22.5861	ZCA-MS30	1	2	CCC	0	10.137	0.919		0.081				10137	6.8
66	controls	0	hip	1	160	66	25.7812	2	22	3	N	N	66	3	N	2.3	f	PD	45.6685	60.5425	178.486	Ultima-Zweymüller	2	0		0
67	controls	0	hip	2	160	50	19.5312	0.92	10	5.9	N	N	56	0	N	1.9	f	N	64.1945	71.9945	93.599		3	2	CCC	0								801.6	0.6
68	controls	0	hip	0	172	89	30.0838	20.6			N	0	22	0	N	2.25	f	PT	76.4932	76.5671	0.887662	ZCA-Wagner	1	0		0
69	controls	0	hip	3	173	95	31.7418	4.6	30		N	N	19	0	N	2.75	m	N	63.5973	82.4466	226.189	Poldi	2	2	CCC	0	0.147	0.374		0.626
70	controls	0	hip	0	164	73	27.1416	0.2	15	6.3	N	N	44	0	N	1.83	f	PD	39.9041	60.674	249.236	ABG	2	0		N	1.092	0.319		0.681
71	controls	0	hip	0	166	111	40.2816	3.1	14	4.6	N	N	29	0	N	1.88	f	PA	63.3342	67.1945	46.3228	Bicon-Wagner	1	0		N
72	controls	0	hip	1	167	90	32.2708	46.7			N	N	4	1	N	1.42	f	TI	80.9068	81.074	2.00546	ZCA-MS30	1	0		0
73	controls	0	hip	1	167	94	33.705	2.1			N	N	47	0	3	1.8	f	PD	29.6164	44.4164	177.598	Bicon-Zweymüller	2	2	CCC	0
74	controls	0	hip	2	155	53	22.0604	2	23	8.4	N	N	57	5	N	3.37	f	PD	50.4466	61.3479	130.815	Bicon-Zweymüller	1	0		0
75	controls	0	hip	0	176	92	29.7004	4.1	22	8.7	N	N	31	0	N	1.42	m	PA	73.1507	73.8603	8.51498	Allofit-MS30	1	2	CCC	N
76	controls	0	hip	2	181	82	25.0298	2.5	26		N	N	65	0	3	2.27	m	PD	50.6329	56.3726	68.876	Bicon-Zweymüller	3	0		N
77	controls	0	hip	2	168	65	23.03		32	3.8	N	N	39	5	6	1.82	f	PA	57.8493	61.5699	44.6461	Bicon-Wagner	1	0		0	5.194	0.853		0.147				1058	0.3
78	controls	0	hip	2	167	69	24.7409	2.9	20	12.2	N	N	38	0	N	1.7	f	PA	66.0658	75.1973	109.577	Bicon-Wagner	2	0		N
79	controls	0	hip	2	161	130	50.1524	13.5	55	5.3	1	0	36	0	1	2.3	f	PD	68.7507	77.7616	108.13	Bicon-Zweymüller	2	3	C	0	1.137	0.481		0.519
80	controls	0	hip	0	164	74	27.5134	15.8	13	5.9	N	N	25	4	4	1.55	f	N	55.474	69.5918	169.412	Beznoska	2	0		N
81	controls	0	hip	0	180	102	31.4815	10.1			N	N	20	0	1	2.58	m	TI	42.9315	61.6164	224.217	Ultima-SROM	1	0		1
82	controls	0	hip	2	162	72	27.4348	1.3	15	7.2	N	N	29	1	1	2.02	f	TI	71.3534	76.6685	63.7801	Alloclassic-Biomet	1	2	CCC	0	0.015	0.467		0.533
83	controls	0	hip	0	168	124	43.9342	14.1	32	12.2	N	N	34	0	N	1.77	f	PA	64.4247	70.3699	71.3417	Bicon-ABG	2	0		N
84	controls	0	hip	0	159	74	29.271	4.3	12	4.1	N	N	35	0	N	1.75	f	N	54.4959	75.7671	255.252		3	0		N	1.248	0.506		0.494
85	controls	0	hip	0	162	78	29.7211	1.1	4	2.3	N	N	29	0	N	1.17	f	PA	54.0904	67.1863	157.149	Alloclassic	2	0		0
86	controls	0	hip	2	160	102	39.8438	8	26	6.4	N	N	47	1	1a	2.17	f	PA	47.4849	67.9288	245.323	Balgrist-Zweymüller	3	0		0	1.088	0.636		0.364
87	controls	0	hip	2	155	60	24.974	0.6	11	5	N	N	47	0	1	2.33	f	PD	67.8603	73.3479	65.8513	Bicon-Wagner	2	0		0	0.169	0.509		0.491
88	controls	0	hip	2	165	106	38.9348	3.8	25	2.7	N	N	53	0	N	1.9	f	PD	30.8164	46.274	185.488	Bicon-Zweymüller	1	2	CCC	0	0.24	0.421		0.579				943.3	1.7
89	controls	0	hip	2	179	102	31.8342	6.7	60	5.8	N	N	49	1	5	2.58	m	N	56.2301	69.274	156.524	Bicon-Zweymüller	2	0		0	0.664	0.584		0.416				5579	2.7
90	controls	0	hip	2	170	66	22.8374	1	5	2.7	N	N	53	0	N	2.65	f	PT	43.7671	44.326	6.70678	Bicon-Zweymüller	1	0		0	1.346	0.566		0.434				311	0.2

## Sheet: Knee controls
no	Sample	Samp.	Type of implant	Gender	Primary diagnosis	Stability of components	Height (cm)	Weight (kg)	BMI (with decimal comma)	Pre-revision CRP (with decimal comma)	Pre-revision FW- /hour (with decimal comma)	Pre-revision IL-6 (with decimal comma)	Pre-revision scintigraphy	Pre-revision leukocyte scintigraphy	Pre-revision KSS pain	Pre-revision KSS function	Synovial fluid at revision	Histology-first revision	Patient-type	Patient compromising factors	Local status	Local compromising factors	Age at time of revision (with decimal comma)	Survival of primary prosthesis (months)	Revised prosthesis	Type of patient	Duration of first revision (with decimal comma)	Infectious agent	Agent characteristics	Microscopy	Number of leukocytes in synovial fluid x 10 a 9/ l (with decimal comma)	Synovial fluid differential: Neutrophil segments (manually) (with decimal comma)	Neutrophil rods (manually) (with decimal comma)	Lymphocytes (manually) (with decimal comma)	Monocytes (manually) (with decimal comma)	Eosinophils (manually) (with decimal comma)	Plasma cell (manually) (with decimal comma)	Synovial IL-6 (with decimal comma)	Synovial CRP (with decimal comma)
1	controls	0	knee	f	PA	2	168	95	33.6593	4	35	10.6	N	N	8	50	5	1	A	none	1	none	65.1479	132.13	PFC	IIb	2.17	0		0	0.7	0.32	0	0.66	0.02	0	0
2	controls	0	knee	m	PA	2	172	98	33.126	2	5	43.2	1	0	60	25	0	2	B	DM	1	none	84.3589	141.237	PFC	I	2.25	0		N	0.4	0.52	0	0.08	0.4	0	0
3	controls	0	knee	m	N	0	170	85	29.4118	15	8	76.9	0	N	75	50	5	N	C	DM, renal insufficiency, after TBC, IM, HN	2	PAD	80.1753	161.817	S-ROM	IIb	1.98	0		0	0.4	0.94	0.02	0.04	0	0	0
4	controls	0	knee	m	PA	0	180	110	33.9506	3.8	10	3.5	N	N	50	50	3	N	A	none	3	after multiple revisions, infections, trombosis	61.1479	106.815	NexGen	I	2.08	0		N	0.4
5	controls	0	knee	f	PA	0	175	83	27.102	7.3	53	5.7	N	N	50	30	0	N	A	none	2	CVI	66.1616	1.28218	Evolution	I		0		0	1.1	0.44	0.01	0.38	0.16	0.01	0
6	controls	0	knee	f	PA	0	164	77	28.6288	2.5		4.8	N	N	70	65	5	N	A	none	2	varices, after relaps. phlebothromboses	80.4685	6.04925	Evolution	III		0		0	1.249	0.59	0	0.37	0.02	0.02	0
7	controls	0	knee	m	PA	0	174	75	24.7721	5.2		6.8	N	N	80	90	3	N	A	none	1	none	69.6548	8.71223	Columbus	I		0		0	5.203	0.59	0	0.28	0.07	0.06	0
8	controls	0	knee	m	PA	0	175	80	26.1224	1.1	6	3.4	N	N	89	90	2	N	A	none	2	after 3 operations of observed (left) knee	68.2493	29.9504	Evolution	I	1.6	0		0	0.817	0.359		0.641				239.8	0.6
9	controls	0	knee	m	PA	0	178	106	33.4554	152.5		29.5	N	N	50	40	5	N	C	TBC in past, gout, DM, CKD	2	CVI	77.6137	0.460269	Columbus	III		0		1	3.514	0.807		0.193
10	controls	0	knee	m	PA	0	184	108	31.8998	3.2			N	N	59	55	1	N	A	none	1	none	76.0548	18.0162	Evolution	I	2.5	0		0	0.374	0.273		0.727				341.5	1.6
11	controls	0	knee	m	PA	0	185	120	35.0621	3.3	5		0	N	55	50	1	N	B	DM	2	after 3 operations of observed (left) knee	70.1014	33.8298	Evolution	I	1.02	0		0	1.055	0.513		0.487				302.1	0.4
12	controls	0	knee	f	RA	2	151	57	24.9989	3.4	94	3.2	N	N	49	60	5	N	B	RA	1	none	85.4082	202.157	Kinemax plus	I	2.47	0		0	0.6	0.442		0.558				673.8	1.7
13	controls	0	knee	m	PA	0	165	74	27.1809				N	N	92	100	5	N	B	heart failure	1	none	75.7342	2.79449	Columbus	I		0		0	0.507	0.08	0	0.51	0.41	0	0	405.1	0.4
14	controls	0	knee	f	N	0				5.6		5.9	N	N	70	80	5	N	A	none	1	none	66.5479	200	SROM-MBT	III	2.17	0		0	0.137	0.146		0.854				1137	1.2
15	controls	0	knee	m	PA	0	171	87	29.7527	0.8			N	N	75	70	5	N	A	none	1	none	73.6164	9.13963	Columbus	IIa		0		0	0.411	0.555		0.445				300.1	1.1
16	controls	0	knee	m	RA	0	186	102	29.4832				1	N	40	45	5	N	B	RA	2	relapsing thrombophlebitis	66.9671	45.994	Columbus	III		0		0	0.4	0.48	0	0.5	0.02	0	0	380	0.2
17	controls	0	knee	m	PT	0	182	89	26.8687	4			N	N	90	60	5	N	A	none	1	none	63.4438	1.34793	Columbus	I		0		0	1.24	0.64	0.01	0.22	0.13	0	0	4738	0.7
18	controls	0	knee	m	PT	2	174	77	25.4327	0.8	12		N	N	75	60	1	3	B	psoriasis	2	after compound fr. of both lower legs	74.0904	177.269	NexGen	I	2.37	0		0	1.357	0.401		0.599					0.6
19	controls	0	knee	f	PA	0	165	81	29.7521	1			N	N	58	40	1	1	A	none	2	CVI	81.9425	107	Evolution PS	IIb	2.25	2	CCC	0	0.574	0.497		0.503				382.8	0.1
20	controls	0	knee	m	PA	0	176	95	30.6689	5.8	80	4.1	N	N	60	30	0	N	A	none	1	none	63.4658	1.01917	Sigma	I	0.32	1; 7	CRC; CCCC	0	1.854	0.68		0.32
21	controls	0	knee	f	PA	0	168	115	40.7455				1	N	60	50	5	N	B	DM	1	none	67.4082	27.123	Evolution	I		0		0	5.724	0.69	0	0.23	0.07	0.01	0	6.9	8.2
22	controls	0	knee	f	PA	1	157	55	22.3133	6.5		5.6	1	0	100	100	0	N	A	none	1	none	82.9918	10.1588	Columbus	IIa		0		0	0.779	0.429		0.571				514.8	8.3
23	controls	0	knee	m	PS	2	178	97	30.6148	2			N	N	78	65	1	1	C	DM, psoriasis, prostate adenoCA	2	CVI	71.4	187.56	Sigma	I	2.17	0		N	0.848	0.257		0.743				962	3.4
24	controls	0	knee	f	RA	1	156	94	38.6259	3.9	32		N	N	49	35	3	N	B	RA	2	after thrombosis	65.6959	232.074	Kinemax plus	IIb	2.13	0		0	1.739	0.4		0.6				786.4	1.1
25	controls	0	knee	m	PA	0	174	101	33.3598	5.3	22		N	1	63	35	0	3	B	DM	2	none	57.9616	58.1911	Columbus	IIa	2.42	0		0	0.499	0.391		0.609					0.6
26	controls	0	knee	m	AVN	0	160	84	32.8125	3.2	5	1.5	N	1	77	70	3	1	A	none	1	none	71.1644	7.56156	Columbus	I	1.27	2	RRR	0	0.421	0.603		0.397				45.4	0.6
27	controls	0	knee	f	PA	0	176	100	32.2831	6.5	46	3.7	N	N	60	50	0	N	A	none	1	none	73.2877	46.9146	Evolution	IIb		0		0	2.167
28	controls	0	knee	m	N	2	175	85	27.7551	2		9.3	N	0	50	40	5	N	B	stroke, CAD	1	none	78.6986	209.159		IIb				N	0.19	0.474		0.526
29	controls	0	knee	f	PA	1	168	90	31.8878	0.6	2	2.1	1	N	67	60	0	1	A	none	1	none	78.0603	79.1991	Sigma allpoly	IIb	1.5	0		0	1.416	0.571		0.429
30	controls	0	knee	f	PA	0	164	74	27.5134	4.1	5	3.6	N	N	44	50	1	1	A	none	1	none	72.9096	40.1091	Evolution	IIb	2.08	0		0	0.3	0.183		0.817				446.1	1.6
31	controls	0	knee	f	PA	0	167	90	32.2708	0.6			0	N	46	10	2	1	A	none	1	none	70.5945	24	Wright	I	2.05	0		0	0.099	0.566		0.434					0.2
32	controls	0	knee	m	PA	1	170	74	25.6055	11.8	40	9.6	N	1	65	50	3	N	B	CCAD, HT III, dyslipidemia, hyperuricemia, early CKD, PAD bil.	1	none	75.3452	217.148	PFC	III	2.23	0		0	1.786	0.3		0.7				1391	1.1
33	controls	0	knee	m	PA	3	180	105	32.4074	3.1	7	8.8	N	N	25	20	2	N	A	none	2	CVI	65.2904	156.524	NexGen	I	2.08	0		0	0.032	0.562		0.438				545.5	1.8
34	controls	0	knee	m	PA	0	184	91	26.8785	1.85		3.9	N	N	30	15	1	N	B	DM, CKD	1	none	79.7205	105.27		IIb	2.3	0		0	0.578	0.58		0.42
35	controls	0	knee	m	PA	0	175	95	31.0204	7		24.5	N	N	28	28	5	N	B	CAD with EF 30%	2	relapsing thromboses of right leg	79.0603	213.499	SROM-MBT	IIb	1.67	0		0	2.325	0.652		0.348
36	controls	0	knee	m	PA	2	183	111	33.1452	3		4.3	1	N	62	50	1	1	B	obesity	1	none	69.9425	131.341	Evolution	I	2.16	0		0	0.165	0.339		0.661				845.6	1.1
37	controls	0	knee	f	PA	0	172	115	38.8724	10	27	5.3	N	1	50	45	5	N	A	none	1	none	69.4301	21.2381	Columbus	IIa		1	C	0	2.692	0.32	0	0.41	0.27	0	0	1787	3
38	controls	0	knee	f	PA	1	165	88	32.3232	1.5	4	4.1	N	N	20	10	1	N	A	none	1	none	83.9315	202.913	PFC Sigma	IIb	2	0		1	1.442	0.342		0.658				2187	2.8
39	controls	0	knee	f	PA	1				7.5	15	1.6	1	N	49	40	3	N	A	none	1	none	49.8986	47.2433	Columbus	IIb	2.59	0		0	1.149	0.713		0.287				574.1	2.5
40	controls	0	knee	m	PA	0	171	110	37.6184	1.3		7.4	N	N	80	95	1	N	C	myeloma	2	CVI	70.9315	75.4512	Evolution	I		0		0	2.275	0.06	0	0.52	0.32	0	0.1		0.9
41	controls	0	knee	m	PA	1	175	125	40.8163	2.8	25	4.6	N	N	50	60	1	N	B	obesity	2	CVI	67.9425	242.397	Kinemax plus	IIb	2.25	0		0	1.545	0.06	0	0.54	0.38	0.01	0.01	467.4	0.6
42	controls	0	knee	f	PA	0	168	98	34.7222	1.2	20	4.6	N	N	60	43	0	N	B	obesity	1	none	59.2329	28.9641	Evolution	I	1.82	0		0	1.67	0.623		0.377
43	controls	0	knee	m	PA	2	164	75	27.8852	1.5	10	5.9	N	N	11	30	3	N	A	none	1	none	85.3589	217.707	PFC	I	2.08	0		0	0.909	0.761		0.239
44	controls	0	knee	m	PA	0	176	89	28.7319	<0,6	4	3.6	N	N	45	55	5	N	A	none	2	CVI	79.589	32.9421	Evolution	I	2.12	2	CCC	1	1.956	0.673		0.327					0.3
45	controls	0	knee	m	N	2	170	85	29.4118	16	14	3.2	N	N	41	60	1	N	A	none	1	none	55.4658	144.985	Sigma PS	I	2.78	0		0	0.541	0.536		0.464				257.4	1.5
46	controls	0	knee	m	PA	0	185	120	35.0621	0.6	2	2	0	N	35	30	1	1	B	DM	2	after 4 operations of observed (left) knee	71.8822	55.1994	Evolution	I	1.02	0		0	1.021	0.588		0.412
47	controls	0	knee	f	PA	0	170	76	26.2976	3.7	35	5.6	N	N	50	15	4	1	A	none	1	none	82.7178	220.699	Search-monoblock	III	1.58	2	RRR	0	1.579	0.271		0.729					1
48	controls	0	knee	m	RA	0	185	87	25.42	3	25	3.7	N	N	20	5	1	N	C	RA, corticoids, DM	2	after phlebothrombosis in observed (left) leg	69.2329	20.9422	Columbus PS	I	2.58	0		0	0.354	0.624		0.376					0.9
49	controls	0	knee	m	PA	0	169	96	33.6123	<0,6		<1,5	N	N	53	50	0	N	B	DM, gout	1	none	68.9014	26.8929	Sigma-MBT	I	2.38	0		0	1.469	0.74		0.26					0.6
50	controls	0	knee	f	PA	0	145	77	36.6231	4.8	10	3.9	1	0	51	55	3	1	A	none	1	none	80.2329	68.876	Evolution	I	1.92	2	CCC	N	1.597	0.756		0.244
51	controls	0	knee	f	PA	0	167	83	29.7608	0.69	33	4	N	N	55	50	1	N	B	DM	1	none	66.7671	39.3859	Columbus	I	2.9	2	CCC	0	0.713	0.488		0.512
52	controls	0	knee	f	PA	1	164	110	40.8983	10.1	20	6.1	N	0	49	40	3	1	A	none	1	none	50.8027	10.8492	Columbus PS	IIb	2.62	1	CRC	N	1.599	0.729		0.271					1.7
53	controls	0	knee	m	PA	0	175	110	35.9184	3.7	30	4.2	N	0	59	25	1	3	C	DM, hyperuricemia, obesity	1	none	59.5178	18.6738	Columbus	IIb	2.08	3	C	1	0.452	0.546		0.454				214.6	0.8
54	controls	0	knee	m	PA	3	170	93	32.1799	1.8	5	12.3	N	N	52	70	0	N	A	none	1	none	66.0822	253.181	Kinemax plus	IIb	3.65	2	CCC	1	1.388	0.329		0.671
55	controls	0	knee	f	PA	0	164	76	28.257	4.2	10	4.3	1	0	60	55	0	1	A	none	1	none	70.7945	8.58073	NexGen	I	2.23	0		0	0.649	0.545		0.455
56	controls	0	knee	f	PA	1	175	90	29.3878				1	N	53	60	0	N	A	none	1	none	72.1397	18.4108	Sigma	IIb	2.8	0		0	0.919	0.569		0.431
57	controls	0	knee	f	PA	0	164	85	31.6032	2.9	18	7.8	N	N	43	20	0	N	A	none	1	none	77.1726	264.885	PFC	I	2.67	0		0	0.553	0.591		0.409
